# Supplementary material for: Genetic drift precluded adaptation of an insect seed predator to a novel host plant in a long-term selection experiment
Source: PLoS One. 2018 Jun 12;13(6):e0198869. doi: 10.1371/journal.pone.0198869 (PMC5997315; doi:10.1371/journal.pone.0198869)
Supplement: S1 Dataset — (XLSX) [file pone.0198869.s005.xlsx]

## Sheet: data1
selection_line	generation	eggs_sterile	eggs_fertile	eggs_all
Vince	1	276	4	280
Vince	1	88	0	88
Vince	1	129	82	211
Vince	1	193	104	297
Vince	1	87	19	106
Vince	1	81	1	82
Vince	1	45	40	85
Vince	1	14	38	52
Vince	1	247	17	264
Vince	1	152	0	152
Heli	1	101	0	101
Heli	1	33	0	33
Heli	1	7	0	7
Heli	1	48	0	48
Heli	1	63	1	64
Heli	1	131	3	134
Heli	1	117	1	118
Vince	20	46	54	100
Vince	20	17	72	89
Vince	20	9	54	63
Vince	20	36	90	126
Vince	20	199	37	236
Vince	20	36	489	525
Vince	20	149	534	683
Vince	20	789	1	790
Vince	20	321	387	708
Vince	20	57	370	427
Vince	20	495	135	630
Vince	20	8	47	55
Vince	20	17	370	387
Vince	20	67	93	160
Vince	20	118	0	118
Vince	20	486	0	486
Vince	20	44	464	508
Vince	20	28	0	28
Vince	20	53	0	53
Vince	20	427	259	686
Vince	20	0	0	0
Vince	20	50	0	50
Vince	20	10	272	282
Vince	20	12	141	153
Vince	20	103	147	250
Vince	20	131	339	470
Vince	20	150	155	305
Vince	20	115	0	115
Vince	20	227	0	227
Vince	20	339	0	339
Vince	20	96	303	399
Vince	20	294	621	915
Vince	20	984	0	984
Vince	20	381	73	454
Vince	20	7	95	102
Heli	20	447	15	462
Heli	20	104	48	152
Heli	20	0	0	0
Heli	20	0	0	0
Heli	20	160	4	164
Heli	20	389	8	397
Heli	20	538	0	538
Heli	20	0	0	0
Heli	20	289	265	554
Heli	20	3	4	7
Heli	20	118	132	250
Heli	20	196	88	284
Heli	20	180	0	180
Heli	20	0	0	0
Heli	20	41	0	41
Heli	20	216	0	216
Heli	20	513	0	513
Heli	20	0	0	0
Heli	20	397	0	397
Heli	20	295	1	296
Heli	20	0	0	0
Heli	20	0	0	0
Heli	20	0	0	0
Heli	20	194	10	204
Heli	20	62	0	62
Heli	20	88	56	144
Heli	20	0	0	0
Heli	20	0	0	0
Heli	20	0	0	0
Heli	20	0	0	0
Heli	20	0	0	0
Heli	20	134	270	404
Heli	20	32	0	32
Heli	20	0	0	0
Heli	20	0	0	0
Heli	20	33	44	77
Heli	20	0	0	0
Heli	20	130	0	130
Heli	20	0	0	0
Heli	20	70	0	70
Heli	20	187	1	188
Heli	20	244	0	244
Heli	20	0	0	0
Heli	20	152	0	152
Heli	20	65	0	65
Heli	20	349	28	377
Heli	20	337	253	590
Heli	20	17	0	17
Heli	20	153	0	153
Heli	20	0	0	0
Heli	20	0	0	0
Heli	20	0	0	0

## Sheet: code
CODE for data1
selection_line	selection line; Vince=Vincetoxicum, Heli=Helianthus
generation	generation, 1=first generation, 20=last generation
eggs_sterile	number of sterile eggs
eggs_fertile	number of fertile eggs
eggs_all	number of all eggs
