# Supplementary material for: Genetic drift precluded adaptation of an insect seed predator to a novel host plant in a long-term selection experiment
Source: PLoS One. 2018 Jun 12;13(6):e0198869. doi: 10.1371/journal.pone.0198869 (PMC5997315; doi:10.1371/journal.pone.0198869)
Supplement: S2 Dataset — (XLSX) [file pone.0198869.s006.xlsx]

## Sheet: data_family
family	selection_line	developmental_time	biomass	generation
4A	Heli	21	58.5	20
4D	Heli	20.375	57.1	20
4E	Heli	23.5455	49.22	20
4I	Heli	19.6667	48.5	20
4Q	Heli	21	50.6375	20
4R	Heli	19	48	20
5A	Heli	23.6667	40.9333	20
5C	Heli	22.4	48.19	20
5H	Heli	21.3	49	20
5L	Heli	22.375	47.3875	20
6E	Heli	20.4	50.35	20
BA	Heli	29	33	1
BB	Heli	32	38.6	1
BC	Heli	29	38	1
BD	Heli	30	42	1
BE	Heli	29	41.6	1
BF	Heli	29	44.5	1
BG	Heli	31	39.1	1
BH	Heli	29	41.3	1
BI	Heli	29	39.1	1
BK	Heli			1
BL	Heli	33	36.2	1
BM	Heli	31	41.7	1
BN	Heli			1
BO	Heli	31	40.3	1
BP	Heli	35	35.7	1
BQ	Heli	29	39.1	1
BR	Heli	30	48.4	1
BS	Heli	31	36.8	1
BT	Heli	30	44.8	1
BU	Heli	30	42.1	1
BV	Heli	30	38.7	1
BW	Heli	29	42.5	1
BX	Heli	31	36.7	1
BY	Heli	31	43.3	1
BÜ	Heli	30	34.5	1
BZ	Heli	30	44.6	1
BÅ	Heli	30	45.4	1
BÄ	Heli	29	45	1
BÖ	Heli	30	39.1	1
1A	Vince	19.4	49.58	20
1B	Vince	18.8	50.33	20
1C	Vince	19.3333	50.4333	20
1E	Vince	19.625	48.8625	20
1F	Vince	20.5455	47.9182	20
1G	Vince	19.9	47.25	20
1H	Vince	19.5	53.16	20
1J	Vince	22.2727	47.9636	20
2A	Vince	19.7143	50.8714	20
2B	Vince	19.5714	49.7571	20
2C	Vince	19.3	48.52	20
2D	Vince	19.5	48.8	20
2F	Vince	20.4	47.16	20
2K	Vince	19.125	51.4444	20
2M	Vince	19.4444	51.0111	20
3A	Vince	20.6	51	20
3B	Vince	20.8889	49.8889	20
3E	Vince	20.5	48.75	20
3H	Vince	20.3333	50.9333	20
3I	Vince	20.3	49.4	20
3K	Vince	20.8	48.92	20
3L	Vince	19.5	45.95	20
BA	Vince	29	44.9	1
BB	Vince	29	50.9	1
BC	Vince	28	49.2	1
BD	Vince			1
BE	Vince	28	47.3	1
BK	Vince	31	38.9	1
BL	Vince			1
BM	Vince	31	43.5	1
BN	Vince	29	46.3	1
BO	Vince	34	35.7	1

## Sheet: data_individual
selection_line	generation	developmental_time	sex	biomass	dead
Heli	1	29	M	33	0
Heli	1	29	F	38	0
Heli	1	29	M	39.1	0
Heli	1	29	F	39.1	0
Heli	1	29	F	41.3	0
Heli	1	29	F	41.6	0
Heli	1	29	M	42.5	0
Heli	1	29	M	44.5	0
Heli	1	29	F	45	0
Heli	1	30	M	34.5	0
Heli	1	30	M	38.7	0
Heli	1	30	M	39.1	0
Heli	1	30	M	42	0
Heli	1	30	M	42.1	0
Heli	1	30	F	44.6	0
Heli	1	30	M	44.8	0
Heli	1	30	F	45.4	0
Heli	1	30	F	48.4	0
Heli	1	31	M	36.7	0
Heli	1	31	M	36.8	0
Heli	1	31	M	39.1	0
Heli	1	31	M	40.3	0
Heli	1	31	F	41.7	0
Heli	1	31	F	43.3	0
Heli	1	32	F	38.6	0
Heli	1	33	M	36.2	0
Heli	1	35	F	35.7	0
Heli	1				1
Heli	1				1
Heli	1				1
Heli	20	18	F	54.5	0
Heli	20	19	M	42.7	0
Heli	20	19	F	45.8	0
Heli	20	19	M	46.8	0
Heli	20	19	M	48	0
Heli	20	19	F	50.2	0
Heli	20	19	F	55.7	0
Heli	20	19	F	60	0
Heli	20	20	M	44.7	0
Heli	20	20	M	45.8	0
Heli	20	20	M	47.5	0
Heli	20	20	F	47.6	0
Heli	20	20	M	47.7	0
Heli	20	20	M	48.2	0
Heli	20	20	M	48.6	0
Heli	20	20	F	49.8	0
Heli	20	20	F	50.5	0
Heli	20	20	M	50.6	0
Heli	20	20	F	51.2	0
Heli	20	20	F	51.7	0
Heli	20	20	F	52	0
Heli	20	20	M	52.1	0
Heli	20	20	F	54.6	0
Heli	20	20	M	55.1	0
Heli	20	20	F	56.8	0
Heli	20	20	F	58.3	0
Heli	20	20	F	60.1	0
Heli	20	20	F	60.7	0
Heli	20	21	M	43.8	0
Heli	20	21	M	44.4	0
Heli	20	21	M	45.1	0
Heli	20	21	M	45.6	0
Heli	20	21	M	46	0
Heli	20	21	F	46.6	0
Heli	20	21	F	49.4	0
Heli	20	21	F	50.4	0
Heli	20	21	F	52.1	0
Heli	20	21	F	52.5	0
Heli	20	21	F	56.8	0
Heli	20	21	F	57.5	0
Heli	20	21	F	57.7	0
Heli	20	21	F	58.5	0
Heli	20	21	F	58.7	0
Heli	20	21	F	59.7	0
Heli	20	21			1
Heli	20	22	M	41	0
Heli	20	22	M	42.2	0
Heli	20	22	F	44.4	0
Heli	20	22	M	45.1	0
Heli	20	22	F	45.7	0
Heli	20	22	F	46.4	0
Heli	20	22	M	48	0
Heli	20	22	M	49.2	0
Heli	20	22	F	50.1	0
Heli	20	22	F	51.5	0
Heli	20	22	F	52.4	0
Heli	20	22	F	55.8	0
Heli	20	22	F	57.1	0
Heli	20	22	F	58.2	0
Heli	20	22	F	60.3	0
Heli	20	23	M	34.8	0
Heli	20	23	M	39.1	0
Heli	20	23	M	39.9	0
Heli	20	23	M	41.3	0
Heli	20	23	M	43.6	0
Heli	20	23	F	47	0
Heli	20	23	F	49.8	0
Heli	20	23	F	50.3	0
Heli	20	23	F	52.6	0
Heli	20	23	F	52.8	0
Heli	20	24	F	47.3	0
Heli	20	24	F	49.7	0
Heli	20	24	F	53	0
Heli	20	26	M	38.6	0
Heli	20	36	F	41.4	0
Heli	20	37	M	38.2	0
Heli	20				1
Heli	20				1
Heli	20				1
Heli	20				1
Heli	20				1
Heli	20				1
Heli	20				1
Heli	20				1
Heli	20				1
Heli	20				1
Heli	20				1
Heli	20				1
Heli	20				1
Heli	20				1
Heli	20				1
Heli	20				1
Heli	20				1
Heli	20				1
Heli	20				1
Heli	20				1
Heli	20				1
Heli	20				1
Heli	20				1
Heli	20				1
Vince	1	28	F	47.3	0
Vince	1	28	F	49.2	0
Vince	1	29	M	44.9	0
Vince	1	29	M	46.3	0
Vince	1	29	F	50.9	0
Vince	1	31	M	38.9	0
Vince	1	31	M	43.5	0
Vince	1	34	M	35.7	0
Vince	1				1
Vince	1				1
Vince	20	15	F	55	0
Vince	20	17	M	45.2	0
Vince	20	18	M	47.4	0
Vince	20	18	M	49.8	0
Vince	20	18	M	52.5	0
Vince	20	18	F	53.2	0
Vince	20	18	F	54.7	0
Vince	20	18	F	55.9	0
Vince	20	19	M	41.5	0
Vince	20	19	M	43	0
Vince	20	19	M	43.4	0
Vince	20	19	M	44.6	0
Vince	20	19	M	44.7	0
Vince	20	19	M	45	0
Vince	20	19	M	45.1	0
Vince	20	19	M	45.2	0
Vince	20	19	M	45.6	0
Vince	20	19	M	45.6	0
Vince	20	19	M	45.6	0
Vince	20	19	M	45.8	0
Vince	20	19	M	45.9	0
Vince	20	19	M	46.2	0
Vince	20	19	M	46.6	0
Vince	20	19	M	46.6	0
Vince	20	19	F	46.7	0
Vince	20	19	M	46.7	0
Vince	20	19	M	46.9	0
Vince	20	19	M	47.2	0
Vince	20	19	M	47.3	0
Vince	20	19	M	47.4	0
Vince	20	19	M	47.4	0
Vince	20	19	M	47.5	0
Vince	20	19	M	47.7	0
Vince	20	19	M	49.4	0
Vince	20	19	M	49.7	0
Vince	20	19	M	50.3	0
Vince	20	19	F	50.5	0
Vince	20	19	M	50.5	0
Vince	20	19	F	50.7	0
Vince	20	19	F	50.7	0
Vince	20	19	F	51.6	0
Vince	20	19	F	51.7	0
Vince	20	19	M	51.8	0
Vince	20	19	F	51.8	0
Vince	20	19	F	52	0
Vince	20	19	F	52	0
Vince	20	19	F	52.1	0
Vince	20	19	F	52.4	0
Vince	20	19	F	53	0
Vince	20	19	F	53	0
Vince	20	19	F	53.3	0
Vince	20	19	F	53.3	0
Vince	20	19	F	53.4	0
Vince	20	19	F	53.6	0
Vince	20	19	F	54.3	0
Vince	20	19	F	54.4	0
Vince	20	19	F	54.8	0
Vince	20	19	F	55	0
Vince	20	19	F	55	0
Vince	20	19	F	55.3	0
Vince	20	19	F	55.4	0
Vince	20	19	F	55.5	0
Vince	20	19	F	56.7	0
Vince	20	19	F	57.3	0
Vince	20	19	F	57.3	0
Vince	20	19	F	58.8	0
Vince	20	20	M	40.8	0
Vince	20	20	M	41.9	0
Vince	20	20	M	41.9	0
Vince	20	20	M	42.1	0
Vince	20	20	M	42.6	0
Vince	20	20	F	42.7	0
Vince	20	20	M	42.9	0
Vince	20	20	M	43.5	0
Vince	20	20	M	43.6	0
Vince	20	20	M	44.1	0
Vince	20	20	M	44.2	0
Vince	20	20	M	44.6	0
Vince	20	20	M	44.6	0
Vince	20	20	M	44.7	0
Vince	20	20	M	44.9	0
Vince	20	20	M	44.9	0
Vince	20	20	M	45.1	0
Vince	20	20	M	45.3	0
Vince	20	20	M	45.4	0
Vince	20	20	M	45.7	0
Vince	20	20	M	45.7	0
Vince	20	20	M	46.3	0
Vince	20	20	M	46.3	0
Vince	20	20	M	46.5	0
Vince	20	20	M	46.6	0
Vince	20	20	M	46.8	0
Vince	20	20	M	46.9	0
Vince	20	20	F	47	0
Vince	20	20	F	47.1	0
Vince	20	20	M	47.2	0
Vince	20	20	F	47.6	0
Vince	20	20	F	47.6	0
Vince	20	20	M	47.7	0
Vince	20	20	M	48.1	0
Vince	20	20	F	48.7	0
Vince	20	20	M	48.9	0
Vince	20	20	M	49	0
Vince	20	20	M	49	0
Vince	20	20	F	49.6	0
Vince	20	20	M	49.8	0
Vince	20	20	F	50	0
Vince	20	20	F	50.3	0
Vince	20	20	F	50.4	0
Vince	20	20	F	50.5	0
Vince	20	20	F	50.7	0
Vince	20	20	M	50.7	0
Vince	20	20	F	50.8	0
Vince	20	20	F	51	0
Vince	20	20	F	51	0
Vince	20	20	F	51.2	0
Vince	20	20	F	51.8	0
Vince	20	20	M	51.8	0
Vince	20	20	F	51.9	0
Vince	20	20	F	52.1	0
Vince	20	20	F	52.2	0
Vince	20	20	F	52.4	0
Vince	20	20	F	52.7	0
Vince	20	20	F	52.7	0
Vince	20	20	F	52.8	0
Vince	20	20	F	52.8	0
Vince	20	20	F	53	0
Vince	20	20	F	53	0
Vince	20	20	F	53.5	0
Vince	20	20	F	53.6	0
Vince	20	20	F	53.8	0
Vince	20	20	F	54	0
Vince	20	20	F	54	0
Vince	20	20	F	54.3	0
Vince	20	20	F	54.3	0
Vince	20	20	F	54.4	0
Vince	20	20	F	55	0
Vince	20	20	F	55.1	0
Vince	20	20	F	55.6	0
Vince	20	20	M	55.6	0
Vince	20	20	F	55.7	0
Vince	20	20	F	56	0
Vince	20	20	F	56.2	0
Vince	20	20	F	56.4	0
Vince	20	20	F	56.4	0
Vince	20	20	F	56.6	0
Vince	20	20	F	57.3	0
Vince	20	20	F	58.7	0
Vince	20	20		58.9	0
Vince	20	20	F	60.2	0
Vince	20	20	F		1
Vince	20	21	M	37.2	0
Vince	20	21	M	37.7	0
Vince	20	21	F	40.2	0
Vince	20	21	M	42.1	0
Vince	20	21	M	42.8	0
Vince	20	21	M	43.1	0
Vince	20	21	M	43.2	0
Vince	20	21	M	43.8	0
Vince	20	21	F	44.1	0
Vince	20	21	M	44.5	0
Vince	20	21	M	44.7	0
Vince	20	21	F	45.1	0
Vince	20	21	M	45.2	0
Vince	20	21	M	45.6	0
Vince	20	21	M	45.9	0
Vince	20	21	M	46.1	0
Vince	20	21	F	46.3	0
Vince	20	21	F	46.9	0
Vince	20	21	M	46.9	0
Vince	20	21	F	47.8	0
Vince	20	21	F	48.1	0
Vince	20	21	M	48.2	0
Vince	20	21	F	49.5	0
Vince	20	21	M	49.5	0
Vince	20	21	F	50.8	0
Vince	20	21	F	52.4	0
Vince	20	21	M	52.4	0
Vince	20	21	F	53.1	0
Vince	20	21	F	53.3	0
Vince	20	21	F	53.8	0
Vince	20	21	F	54	0
Vince	20	21	F	54	0
Vince	20	21	F	54.2	0
Vince	20	21	F	54.3	0
Vince	20	21	F	55.3	0
Vince	20	21	F	55.5	0
Vince	20	21	F	57.2	0
Vince	20	21	F	57.3	0
Vince	20	21	F	59.7	0
Vince	20	22	M	40.4	0
Vince	20	22	M	40.5	0
Vince	20	22	M	40.9	0
Vince	20	23	M	42.6	0
Vince	20	23	F	45.9	0
Vince	20	25	F	53.7	0
Vince	20	28	F	32.7	0
Vince	20	29	F	38.8	0
Vince	20	31	F	56	0
Vince	20		M	50.8	0
Vince	20				1
Vince	20				1
Vince	20				1
Vince	20				1
Vince	20				1
Vince	20				1
Vince	20				1
Vince	20				1
Vince	20				1
Vince	20				1
Vince	20				1
Vince	20				1
Vince	20				1
Vince	20				1
Vince	20				1
Vince	20				1
Vince	20				1
Vince	20				1
Vince	20				1
Vince	20				1
Vince	20				1
Vince	20				1
Vince	20				1
Vince	20				1
Vince	20				1
Vince	20				1
Vince	20				1
Vince	20				1
Vince	20				1
Vince	20				1
Vince	20				1
Vince	20				1
Vince	20				1
Vince	20				1
Vince	20				1
Vince	20				1
Vince	20				1

## Sheet: code
CODE for both data_family and data_individual
data_family with calculated family means was used for analyses of developmental time and adult biomass
data_individual was used for anayses of mortality
family	family ID
selection_line	selection line; Vince=Vincetoxicum, Heli=Helianthus
developmental_time	developmental time in days
biomass	adult biomass mg
generation	generation, 1=first generation, 20=last generation
sex	F=female, M=male
dead	0=survided, 1=dead
