# Supplementary material for: Genetic drift precluded adaptation of an insect seed predator to a novel host plant in a long-term selection experiment
Source: PLoS One. 2018 Jun 12;13(6):e0198869. doi: 10.1371/journal.pone.0198869 (PMC5997315; doi:10.1371/journal.pone.0198869)
Supplement: S3 Dataset — (XLSX) [file pone.0198869.s007.xlsx]

## Sheet: data3_devtime_biomass
family	replicate_population	selection_line	food_plant	individual	developmental_time	sex	biomass
1A	1	Vince	cp	1
1A	1	Vince	cp	2	21	F	0.0429
1A	1	Vince	cp	4	21	M	0.0326
1A	1	Vince	cp	5	21	M	0.0325
1A	1	Vince	cp	6	21	F	0.0379
1A	1	Vince	cp	3	22	M	0.0324
1A	1	Vince	cp	7	22	F	0.0327
1B	1	Vince	cp	9	20	M	0.04
1B	1	Vince	cp	10	21	M	0.0382
1B	1	Vince	cp	3	21	M	0.0413
1B	1	Vince	cp	8	21	F	0.036
1B	1	Vince	cp	1	22	F	0.0341
1B	1	Vince	cp	2	22	F	0.0436
1B	1	Vince	cp	4	22	M	0.0397
1B	1	Vince	cp	7	22	M	0.0398
1B	1	Vince	cp	6	24	F	0.029
1B	1	Vince	cp	5
1C	1	Vince	cp	1	21	M	0.0324
1C	1	Vince	cp	4	21	M	0.0379
1C	1	Vince	cp	6	21	M	0.037
1C	1	Vince	cp	2	20	F	0.0399
1C	1	Vince	cp	3
1C	1	Vince	cp	5
1E	1	Vince	cp	1	22	M	0.0322
1E	1	Vince	cp	2	22	M	0.036
1E	1	Vince	cp	4	22	F	0.0354
1E	1	Vince	cp	5	20	M	0.0386
1E	1	Vince	cp	3	21	F	0.0345
1E	1	Vince	cp	7	21	M	0.0355
1E	1	Vince	cp	6	20	M	0.0371
1E	1	Vince	cp	8	20	F	0.0415
1F	1	Vince	cp	1	20	F	0.0442
1F	1	Vince	cp	2	20	M	0.0362
1F	1	Vince	cp	6	20	M	0.0316
1F	1	Vince	cp	8	21	M	0.0426
1F	1	Vince	cp	9	21	M	0.0358
1F	1	Vince	cp	10	21	M	0.034
1F	1	Vince	cp	3	22	F	0.0342
1F	1	Vince	cp	4	23	M	0.036
1F	1	Vince	cp	5	23	M	0.032
1F	1	Vince	cp	7	23	M	0.0339
1G	1	Vince	cp	14
1G	1	Vince	cp	9	21	M	0.035
1G	1	Vince	cp	10	21	F	0.0356
1G	1	Vince	cp	15
1G	1	Vince	cp	11	22	F	0.0371
1G	1	Vince	cp	12	22	M	0.0332
1G	1	Vince	cp	11
1G	1	Vince	cp	8	21	M	0.0331
1G	1	Vince	cp	1	22	M	0.0324
1G	1	Vince	cp	3	22	F	0.0365
1G	1	Vince	cp	6	22	F	0.0326
1G	1	Vince	cp	2
1G	1	Vince	cp	4
1G	1	Vince	cp	5
1H	1	Vince	cp	3	20	F	0.0392
1H	1	Vince	cp	1	21	M	0.0351
1H	1	Vince	cp	2	23	M	0.0336
1H	1	Vince	cp	5	21	F	0.041
1H	1	Vince	cp	6	21	F	0.0413
1H	1	Vince	cp	4	23	F	0.0378
1H	1	Vince	cp	10	20	M	0.0374
1H	1	Vince	cp	7	21	F	0.041
1H	1	Vince	cp	9	22	M	0.0424
1H	1	Vince	cp	8	23	F	0.0367
1J	1	Vince	cp	10	33	F	0.031
1J	1	Vince	cp	9	20	F	0.0349
1J	1	Vince	cp	5	21	F	0.0408
1J	1	Vince	cp	2	30	M	0.0306
1J	1	Vince	cp	3	39	M	0.0256
1J	1	Vince	cp	6	22	F	0.0419
1J	1	Vince	cp	4	23	M	0.0321
1J	1	Vince	cp	1
1J	1	Vince	cp	8	20	F	0.0345
1J	1	Vince	cp	7	28	M	0.034
2A	2	Vince	cp	7	21	M	0.035
2A	2	Vince	cp	6	23	F	0.0403
2A	2	Vince	cp	8
2A	2	Vince	cp	1	20	M	0.035
2A	2	Vince	cp	2	21	M	0.0307
2A	2	Vince	cp	3	21	M	0.0362
2A	2	Vince	cp	4	20	F	0.0315
2A	2	Vince	cp	5	22	F	0.0295
2B	2	Vince	cp	6	20	F	0.038
2B	2	Vince	cp	7	21	M	0.0358
2B	2	Vince	cp	9	22	F	0.0412
2B	2	Vince	cp	5	24	F	0.0278
2B	2	Vince	cp	8	24	M	0.0247
2B	2	Vince	cp	4
2B	2	Vince	cp	10
2B	2	Vince	cp	11	21	M	0.0364
2B	2	Vince	cp	12	21	M	0.0356
2B	2	Vince	cp	3	20	F	0.0413
2B	2	Vince	cp	1	21	F	0.0399
2B	2	Vince	cp	2
2C	2	Vince	cp	11	21	F	0.0421
2C	2	Vince	cp	1	23	M	0.0395
2C	2	Vince	cp	2	21	M	0.0338
2C	2	Vince	cp	3	25	M	0.0271
2C	2	Vince	cp	4	21	F	0.0392
2C	2	Vince	cp	9	21	M	0.0334
2C	2	Vince	cp	10	21	M	0.0355
2C	2	Vince	cp	6	22	F	0.0369
2C	2	Vince	cp	7	22	M	0.0368
2C	2	Vince	cp	11	22	F	0.0319
2C	2	Vince	cp	5	20	F	0.0389
2C	2	Vince	cp	8
2D	2	Vince	cp	5	21	M	0.0436
2D	2	Vince	cp	6	21	M	0.0371
2D	2	Vince	cp	8	21	M	0.0371
2D	2	Vince	cp	1	22	F	0.0394
2D	2	Vince	cp	7	22	F	0.0414
2D	2	Vince	cp	4	23	M	0.0357
2D	2	Vince	cp	3	24	M	0.0324
2D	2	Vince	cp	2
2D	2	Vince	cp	10	21	F	0.0379
2D	2	Vince	cp	9
2D	2	Vince	cp	11	25	F	0.0236
2F	2	Vince	cp	9	21	M	0.0314
2F	2	Vince	cp	10	21	M	0.0342
2F	2	Vince	cp	11	22	M	0.0329
2F	2	Vince	cp	5	20	M	0.0327
2F	2	Vince	cp	2	21	F	0.0367
2F	2	Vince	cp	3	21	F	0.0317
2F	2	Vince	cp	6	22	F	0.0343
2F	2	Vince	cp	7	22	F	0.0408
2F	2	Vince	cp	4	23	M	0.0386
2F	2	Vince	cp	8	23	M	0.0332
2F	2	Vince	cp	1
2K	2	Vince	cp	1	21	F	0.0364
2K	2	Vince	cp	2	22	M	0.0402
2K	2	Vince	cp	3	22	M	0.0373
2K	2	Vince	cp	4	22	M	0.0424
2K	2	Vince	cp	5	22	M	0.0392
2K	2	Vince	cp	6	21	F	0.0407
2K	2	Vince	cp	8	21	M	0.038
2K	2	Vince	cp	9	21	M	0.0385
2K	2	Vince	cp	7	22	M	0.0339
2M	2	Vince	cp	1	19	F	0.0416
2M	2	Vince	cp	7	19	F	0.0344
2M	2	Vince	cp	2	20	F	0.0372
2M	2	Vince	cp	6	21	M	0.0322
2M	2	Vince	cp	8	21	M	0.0408
2M	2	Vince	cp	4	22	M	0.0349
2M	2	Vince	cp	5	22	M	0.0311
2M	2	Vince	cp	3	24	M	0.0307
2M	2	Vince	cp	9	21	M	0.043
2M	2	Vince	cp	10	27	M	0.0265
3A	3	Vince	cp	10	24	M	0.0325
3A	3	Vince	cp	4	22	F	0.039
3A	3	Vince	cp	8	22	M	0.0357
3A	3	Vince	cp	2	23	F	0.0362
3A	3	Vince	cp	6	23	F	0.0371
3A	3	Vince	cp	7	23	F	0.0356
3A	3	Vince	cp	9	23	M	0.0271
3A	3	Vince	cp	5	24	M	0.0319
3A	3	Vince	cp	1	25	M	0.0291
3A	3	Vince	cp	3	26	M	0.0333
3B	3	Vince	cp	2	22	F	0.0402
3B	3	Vince	cp	5	22	M	0.0338
3B	3	Vince	cp	1	23	F	0.0372
3B	3	Vince	cp	4	24	M	0.0305
3B	3	Vince	cp	3
3B	3	Vince	cp	6
3B	3	Vince	cp	9	22	F	0.0362
3B	3	Vince	cp	10	22	F	0.0311
3B	3	Vince	cp	7	23	F	0.0381
3B	3	Vince	cp	8	23	F	0.037
3E	3	Vince	cp	6	24	F	0.0308
3E	3	Vince	cp	8	24	M	0.0279
3E	3	Vince	cp	2	35	M	0.0209
3E	3	Vince	cp	3	25	F	0.0293
3E	3	Vince	cp	5	25	M	0.0286
3E	3	Vince	cp	9	25	M	0.027
3E	3	Vince	cp	7	21	F	0.0413
3E	3	Vince	cp	1	26	M	0.0348
3E	3	Vince	cp	4	23	M	0.0352
3E	3	Vince	cp	10	22	M	0.0272
3H	3	Vince	cp	1	23	F	0.0302
3H	3	Vince	cp	4	22	F	0.0373
3H	3	Vince	cp	5	22	F	0.0384
3H	3	Vince	cp	2	23	F	0.0378
3H	3	Vince	cp	3	24	M	0.0314
3H	3	Vince	cp	6
3H	3	Vince	cp	7	21	F	0.0442
3H	3	Vince	cp	10	22	F	0.0385
3H	3	Vince	cp	8	23	F	0.0391
3H	3	Vince	cp	9	23	M	0.0369
3I	3	Vince	cp	11	23	M	0.0322
3I	3	Vince	cp	12
3I	3	Vince	cp	13	23	M	0.029
3I	3	Vince	cp	1	24	F	0.0427
3I	3	Vince	cp	2	22	M	0.0381
3I	3	Vince	cp	4	22	F	0.0361
3I	3	Vince	cp	6	22	M	0.0357
3I	3	Vince	cp	8	22	F	0.0342
3I	3	Vince	cp	10	22	M	0.0394
3I	3	Vince	cp	3	24	F	0.0353
3I	3	Vince	cp	5
3I	3	Vince	cp	7
3I	3	Vince	cp	9
3I	3	Vince	cp	14
3K	3	Vince	cp	1	22	M	0.0325
3K	3	Vince	cp	3	22	F	0.0433
3K	3	Vince	cp	4	22	F	0.0425
3K	3	Vince	cp	5	22	F	0.0415
3K	3	Vince	cp	7	22	F	0.0359
3K	3	Vince	cp	10	22	F	0.0355
3K	3	Vince	cp	2	23	M	0.0316
3K	3	Vince	cp	6	23	M	0.0325
3K	3	Vince	cp	9	23	M	0.0398
3K	3	Vince	cp	8	25	M	0.03
3L	3	Vince	cp	2	21	F	0.0391
3L	3	Vince	cp	6	21	F	0.0366
3L	3	Vince	cp	4	22	F	0.0398
3L	3	Vince	cp	5	22	F	0.0274
3L	3	Vince	cp	1
3L	3	Vince	cp	3
3L	3	Vince	cp	7
3L	3	Vince	cp	8	22	M	0.0288
3L	3	Vince	cp	10	22	F	0.03
3L	3	Vince	cp	9	23	M	0.021
4D	4	Heli	cp	1	22	F	0.0431
4D	4	Heli	cp	2
4D	4	Heli	cp	5	22	M	0.0393
4D	4	Heli	cp	4	23	M	0.0404
4D	4	Heli	cp	3	24	M	0.0376
4D	4	Heli	cp	6	21	F	0.0418
4D	4	Heli	cp	7	22	M	0.0372
4D	4	Heli	cp	8
4D	4	Heli	cp	9	21	F	0.0464
4D	4	Heli	cp	10	21	M	0.0393
4D	4	Heli	cp	10
4E	4	Heli	cp	1	22	F	0.0453
4E	4	Heli	cp	2	23	M	0.0404
4E	4	Heli	cp	4	23	M	0.0416
4E	4	Heli	cp	5	23	M	0.042
4E	4	Heli	cp	3
4E	4	Heli	cp	7	23	M	0.0359
4E	4	Heli	cp	8	23	F	0.0408
4E	4	Heli	cp	10	23	F	0.0395
4E	4	Heli	cp	6	24	M	0.034
4E	4	Heli	cp	9
4E	4	Heli	cp	11	23	F	0.0417
4E	4	Heli	cp	11	23	F	0.0344
4I	4	Heli	cp	8	21	F	0.0376
4I	4	Heli	cp	1	22	F	0.0348
4I	4	Heli	cp	5	22	M	0.0412
4I	4	Heli	cp	2	23	M	0.0364
4I	4	Heli	cp	7	23
4I	4	Heli	cp	9	23	M	0.0378
4I	4	Heli	cp	3
4I	4	Heli	cp	4
4I	4	Heli	cp	6
4I	4	Heli	cp	10
4Q	4	Heli	cp	1	22	M	0.0355
4Q	4	Heli	cp	2	23	M	0.0371
4Q	4	Heli	cp	3	24	M	0.0302
4Q	4	Heli	cp	4	23	F	0.0354
4Q	4	Heli	cp	5	24	M	0.0327
4Q	4	Heli	cp	6	25	M	0.0279
4Q	4	Heli	cp	7	25	M	0.0324
4Q	4	Heli	cp	9	26	M	0.038
4Q	4	Heli	cp	8	23	M	0.0384
4Q	4	Heli	cp	10	24	M	0.0281
5A	5	Heli	cp	1	24	M	0.0337
5A	5	Heli	cp	2	27	F	0.03
5C	5	Heli	cp	6	24	M	0.0307
5C	5	Heli	cp	1	25	F	0.0383
5C	5	Heli	cp	2	25	F	0.0369
5C	5	Heli	cp	3	25	M	0.0349
5C	5	Heli	cp	4	26	M	0.035
5C	5	Heli	cp	5
5C	5	Heli	cp	7	25	F	0.0342
5C	5	Heli	cp	8
5C	5	Heli	cp	10	23	F	0.037
5C	5	Heli	cp	9	27	M	0.0337
5C	5	Heli	cp	11	26	F	0.0344
5C	5	Heli	cp	12
5H	5	Heli	cp	3	21	F	0.0334
5H	5	Heli	cp	1	22	M	0.0385
5H	5	Heli	cp	2	22	M	0.0356
5H	5	Heli	cp	5	22	M	0.036
5H	5	Heli	cp	4
5H	5	Heli	cp	9	22	F	0.0392
5H	5	Heli	cp	10	22	M	0.036
5H	5	Heli	cp	6	23	M	0.0411
5H	5	Heli	cp	8	24	F	0.035
5H	5	Heli	cp	7	29	M	0.0302
5H	5	Heli	cp	11	23	M	0.0293
5L	5	Heli	cp	1	25	F	0.0378
5L	5	Heli	cp	3	25	F	0.0424
5L	5	Heli	cp	2	27	F	0.0369
5L	5	Heli	cp	6	23	M	0.0346
5L	5	Heli	cp	3	24	M	0.0325
5L	5	Heli	cp	4
5L	5	Heli	cp	5
5L	5	Heli	cp	7	24	M	0.0291
5L	5	Heli	cp	8	24	M	0.0355
5L	5	Heli	cp	9	23	M	0.0355
5L	5	Heli	cp	10	23	M	0.0315
6B	6	Heli	cp	1	23	F	0.0392
6B	6	Heli	cp	2	23	M	0.0313
6B	6	Heli	cp	3	23	F	0.0382
6E	6	Heli	cp	1	22	M	0.0327
6E	6	Heli	cp	2	23	F	0.0382
6E	6	Heli	cp	1	25	F	0.0417
6E	6	Heli	cp	3	22	F	0.0391
6E	6	Heli	cp	5	22	M	0.036
6E	6	Heli	cp	6	22	M	0.0373
6E	6	Heli	cp	2	23	M	0.0342
6E	6	Heli	cp	4	23	F	0.0354
6E	6	Heli	cp	8	22	F	0.043
6E	6	Heli	cp	7	24	M	0.0372
6E	6	Heli	cp	9	22	M	0.0412
6E	6	Heli	cp	10	22	M	0.04
1A	1	Vince	ha	1	19	M	0.0354
1A	1	Vince	ha	2	19	F	0.0522
1A	1	Vince	ha	3	20	M	0.0477
1A	1	Vince	ha	5	19	M	0.0471
1A	1	Vince	ha	4	20	M	0.0433
1A	1	Vince	ha	6	20	F	0.0542
1A	1	Vince	ha	9	20	F	0.0507
1A	1	Vince	ha	7		F	0.0492
1A	1	Vince	ha	8
1B	1	Vince	ha	1	19	M	0.0465
1B	1	Vince	ha	2	19	F	0.0508
1B	1	Vince	ha	3	19	F	0.0496
1B	1	Vince	ha	5	21	M	0.0374
1B	1	Vince	ha	4	19	F	0.0479
1B	1	Vince	ha	6	19	M	0.0437
1B	1	Vince	ha	7	19	F	0.0505
1B	1	Vince	ha	8	19	M	0.0447
1B	1	Vince	ha	9	19	F	0.0419
1B	1	Vince	ha	10	19	M	0.0425
1C	1	Vince	ha	3	19	M	0.0465
1C	1	Vince	ha	6	19	F	0.0495
1C	1	Vince	ha	4	20	M	0.0463
1C	1	Vince	ha	1
1C	1	Vince	ha	2
1C	1	Vince	ha	5
1C	1	Vince	ha	7
1E	1	Vince	ha	1	20	M	0.0461
1E	1	Vince	ha	2	20	F	0.0532
1E	1	Vince	ha	4	20	F	0.0603
1E	1	Vince	ha	3	21	M	0.0476
1E	1	Vince	ha	5
1E	1	Vince	ha	7	19	M	0.0443
1E	1	Vince	ha	8	19	F	0.0499
1E	1	Vince	ha	6	20	M	0.0448
1F	1	Vince	ha	9	20	F	0.0483
1F	1	Vince	ha	11	20	F	0.0489
1F	1	Vince	ha	10	21	F	0.0471
1F	1	Vince	ha	12	20	M	0.0389
1F	1	Vince	ha	4	21	F	0.0483
1F	1	Vince	ha	1	20	F	0.0445
1F	1	Vince	ha	2	20	F	0.0501
1F	1	Vince	ha	3	20	M	0.0415
1F	1	Vince	ha	5
1F	1	Vince	ha	6
1F	1	Vince	ha	7	21	F	0.0441
1F	1	Vince	ha	8	21	F	0.0433
1G	1	Vince	ha	10	19	F	0.045
1G	1	Vince	ha	11	20	F	0.0447
1G	1	Vince	ha	3	21	M	0.0436
1G	1	Vince	ha	9	21	M	0.045
1G	1	Vince	ha	1	20	M	0.043
1G	1	Vince	ha	2	20	F	0.0473
1G	1	Vince	ha	4	20	F	0.0478
1G	1	Vince	ha	5	20	F	0.0447
1G	1	Vince	ha	6	20	F	0.0459
1G	1	Vince	ha	8	20	F	0.0474
1G	1	Vince	ha	7
1H	1	Vince	ha	13	20	M	0.0475
1H	1	Vince	ha	1	20	F	0.0505
1H	1	Vince	ha	3	20	M	0.0452
1H	1	Vince	ha	2
1H	1	Vince	ha	4	19	F	0.0574
1H	1	Vince	ha	7	19	M	0.044
1H	1	Vince	ha	5	20	M	0.0449
1H	1	Vince	ha	8	20	M	0.043
1H	1	Vince	ha	6	21	M	0.0447
1H	1	Vince	ha	9	19	M	0.046
1H	1	Vince	ha	10	21	F	0.0494
1H	1	Vince	ha	11
1H	1	Vince	ha	12
1J	1	Vince	ha	11	23	F	0.0478
1J	1	Vince	ha	1	21	M	0.0465
1J	1	Vince	ha	2	20	M	0.0434
1J	1	Vince	ha	4	20	M	0.0433
1J	1	Vince	ha	5	20	F	0.0548
1J	1	Vince	ha	3	29	F	0.0301
1J	1	Vince	ha	6	29	M	0.0399
1J	1	Vince	ha	7
1J	1	Vince	ha	8	20	F	0.0509
1J	1	Vince	ha	9	29	F	0.0347
1J	1	Vince	ha	10
2A	2	Vince	ha	2	19	F	0.0559
2A	2	Vince	ha	3	19	M	0.043
2A	2	Vince	ha	5	19	F	0.0513
2A	2	Vince	ha	1	20	M	0.042
2A	2	Vince	ha	4	20	F	0.0492
2A	2	Vince	ha	6	19	F	0.0487
2A	2	Vince	ha	7	20	M	0.0427
2A	2	Vince	ha	8	20	M
2B	2	Vince	ha	10	20	M	0.0468
2B	2	Vince	ha	9	21	F	0.0528
2B	2	Vince	ha	1	19	M	0.0427
2B	2	Vince	ha	3	19	F	0.0556
2B	2	Vince	ha	4	19	F	0.0506
2B	2	Vince	ha	2
2B	2	Vince	ha	6	19	F	0.0505
2B	2	Vince	ha	7	19	F	0.0499
2B	2	Vince	ha	8	20	F	0.0529
2B	2	Vince	ha	9	20	M	0.0444
2B	2	Vince	ha	11	20	M	0.0428
2C	2	Vince	ha	11	20	M	0.0451
2C	2	Vince	ha	5	18	F	0.0477
2C	2	Vince	ha	1	19	F	0.0588
2C	2	Vince	ha	3	19	M	0.0447
2C	2	Vince	ha	4	19	F	0.0561
2C	2	Vince	ha	7	19	M	0.0457
2C	2	Vince	ha	9	19	M	0.0454
2C	2	Vince	ha	10	20	M	0.0461
2C	2	Vince	ha	8	21	M	0.0384
2C	2	Vince	ha	2
2C	2	Vince	ha	6
2C	2	Vince	ha	11	19	M	0.0505
2D	2	Vince	ha	1	20	F	0.0479
2D	2	Vince	ha	2	19	M	0.0452
2D	2	Vince	ha	4	20	M	0.0456
2D	2	Vince	ha	6	20	F	0.0565
2D	2	Vince	ha	7	20	F	0.0477
2D	2	Vince	ha	5	22	M	0.0309
2D	2	Vince	ha	3
2D	2	Vince	ha	10	19	F	0.0531
2D	2	Vince	ha	8	21	M	0.0438
2D	2	Vince	ha	9	21	M	0.0489
2D	2	Vince	ha	11	20	F	0.0442
2F	2	Vince	ha	11	21	M	0.0405
2F	2	Vince	ha	1	21	M	0.0432
2F	2	Vince	ha	5	21	M	0.041
2F	2	Vince	ha	4	22	M	0.0371
2F	2	Vince	ha	2	20	F	0.0482
2F	2	Vince	ha	3
2F	2	Vince	ha	8	20	M	0.0399
2F	2	Vince	ha	10	20	F	0.041
2F	2	Vince	ha	6	21	F	0.044
2F	2	Vince	ha	7	19	M	0.0412
2F	2	Vince	ha	9	19	M	0.0436
2K	2	Vince	ha	2	20	F	0.051
2K	2	Vince	ha	1
2K	2	Vince	ha	4	20	F	0.0495
2K	2	Vince	ha	5	21	M	0.0452
2K	2	Vince	ha	3
2K	2	Vince	ha	10	18	F	0.049
2K	2	Vince	ha	7	19	M	0.0403
2K	2	Vince	ha	6	20	M	0.0382
2K	2	Vince	ha	9	20	M	0.0434
2K	2	Vince	ha	8	21	F	0.0479
2K	2	Vince	ha	11	21	F	0.0465
2M	2	Vince	ha	2	19	F	0.0573
2M	2	Vince	ha	4	19	M	0.0432
2M	2	Vince	ha	5	19	M	0.0455
2M	2	Vince	ha	6	19	M	0.0477
2M	2	Vince	ha	1	20	F	0.0516
2M	2	Vince	ha	7	21	M	0.0469
2M	2	Vince	ha	3	22	F	0.0451
2M	2	Vince	ha	8	19	M	0.0448
2M	2	Vince	ha	9	19	F	0.0525
2M	2	Vince	ha	10	20	F	0.0565
3A	3	Vince	ha	10	19	M	0.0456
3A	3	Vince	ha	9	20	F	0.0458
3A	3	Vince	ha	11	22	M	0.0411
3A	3	Vince	ha	1	21	F	0.0532
3A	3	Vince	ha	2	21	M	0.0441
3A	3	Vince	ha	6	22	F	0.0533
3A	3	Vince	ha	7	22	M	0.045
3A	3	Vince	ha	5	23	F	0.0433
3A	3	Vince	ha	3	28	F	0.0419
3A	3	Vince	ha	4
3A	3	Vince	ha	8	20	M	0.0414
3B	3	Vince	ha	1	21	M	0.0425
3B	3	Vince	ha	4	21	F	0.0511
3B	3	Vince	ha	5	21	F	0.0488
3B	3	Vince	ha	3	22	M	0.0448
3B	3	Vince	ha	2	23	F	0.048
3B	3	Vince	ha	6	21	F	0.0498
3B	3	Vince	ha	7	21	M	0.042
3B	3	Vince	ha	9	22	F	0.0485
3B	3	Vince	ha	10	22	M	0.0459
3B	3	Vince	ha	8	23	M	0.0415
3E	3	Vince	ha	1	20	M	0.0433
3E	3	Vince	ha	2	21	F	0.0498
3E	3	Vince	ha	4	21	F	0.0483
3E	3	Vince	ha	5	21	F	0.0498
3E	3	Vince	ha	6	21	M	0.0391
3E	3	Vince	ha	3	22	M	0.0386
3E	3	Vince	ha	7	21	M	0.0405
3E	3	Vince	ha	8	21	F	0.0425
3E	3	Vince	ha	10	21	M	0.045
3E	3	Vince	ha	9
3H	3	Vince	ha	2	22	M	0.0474
3H	3	Vince	ha	3	20	M	0.0464
3H	3	Vince	ha	5	20	F	0.0494
3H	3	Vince	ha	6	20	F	0.0521
3H	3	Vince	ha	4	21	M	0.043
3H	3	Vince	ha	1
3H	3	Vince	ha	9	26	M	0.0406
3H	3	Vince	ha	3
3H	3	Vince	ha	7
3H	3	Vince	ha	10	22	M	0.039
3I	3	Vince	ha	1
3I	3	Vince	ha	2	20	F	0.0531
3I	3	Vince	ha	5	21	M	0.041
3I	3	Vince	ha	6	21	F	0.0521
3I	3	Vince	ha	9	21	M	0.0482
3I	3	Vince	ha	4	22	F	0.0471
3I	3	Vince	ha	3	25	F	0.0378
3I	3	Vince	ha	7	25	F	0.0444
3I	3	Vince	ha	8	25	M	0.0412
3I	3	Vince	ha	10
3I	3	Vince	ha	11	23	F	0.0452
3I	3	Vince	ha	12	20	F	0.0499
3K	3	Vince	ha	5	20	F	0.0512
3K	3	Vince	ha	6	21	F	0.0501
3K	3	Vince	ha	7	21	F	0.045
3K	3	Vince	ha	1	22	M	0.0426
3K	3	Vince	ha	8	23	F	0.0471
3K	3	Vince	ha	9	23	M	0.0425
3K	3	Vince	ha	10	24	F	0.0457
3K	3	Vince	ha	2	25	M	0.0416
3K	3	Vince	ha	3	25	M	0.0353
3K	3	Vince	ha	4
3L	3	Vince	ha	7	19	M	0.0427
3L	3	Vince	ha	1	20	F	0.0475
3L	3	Vince	ha	4	20	F	0.0495
3L	3	Vince	ha	5	20	M	0.04
3L	3	Vince	ha	8	20	M	0.0416
3L	3	Vince	ha	2	22	M	0.0428
3L	3	Vince	ha	3
3L	3	Vince	ha	6
3L	3	Vince	ha	9
3L	3	Vince	ha	10
3L	3	Vince	ha	11	20	M	0.048
4A	4	Heli	ha	1	21	F	0.0585
4D	4	Heli	ha	2	20	F	0.0607
4D	4	Heli	ha	1
4D	4	Heli	ha	3	19	F	0.0557
4D	4	Heli	ha	4	20	F	0.0583
4D	4	Heli	ha	5	22	F	0.0558
4D	4	Heli	ha	6
4D	4	Heli	ha	7	21	F	0.0577
4D	4	Heli	ha	9	20	M	0.0521
4D	4	Heli	ha	10	20	F	0.0568
4D	4	Heli	ha	8	21	F	0.0597
4E	4	Heli	ha	11
4E	4	Heli	ha	12	20	F	0.0546
4E	4	Heli	ha	4	19	F	0.06
4E	4	Heli	ha	2	20	M	0.0482
4E	4	Heli	ha	1	21	M	0.0456
4E	4	Heli	ha	5	21
4E	4	Heli	ha	3	36	F	0.0414
4E	4	Heli	ha	7	21	F	0.0575
4E	4	Heli	ha	10	23	M	0.0348
4E	4	Heli	ha	8	37	M	0.0382
4E	4	Heli	ha	6
4E	4	Heli	ha	9
4E	4	Heli	ha	13	20	M	0.0551
4E	4	Heli	ha	14	21	F	0.0568
4I	4	Heli	ha	3	19	F	0.0458
4I	4	Heli	ha	4	19	M	0.0427
4I	4	Heli	ha	5	19	F	0.0502
4I	4	Heli	ha	6	20	F	0.0512
4I	4	Heli	ha	10	20	F	0.0517
4I	4	Heli	ha	8	21	F	0.0494
4I	4	Heli	ha	1
4I	4	Heli	ha	2
4I	4	Heli	ha	7
4I	4	Heli	ha	9
4Q	4	Heli	ha	2	22	F	0.0603
4Q	4	Heli	ha	1	23	F	0.0526
4Q	4	Heli	ha	7	19	M	0.0468
4Q	4	Heli	ha	4	20	F	0.0498
4Q	4	Heli	ha	5	20	F	0.0601
4Q	4	Heli	ha	6	20	M	0.0475
4Q	4	Heli	ha	3
4Q	4	Heli	ha	9	23	M	0.0436
4Q	4	Heli	ha	8
4Q	4	Heli	ha	10	21	M	0.0444
4R	4	Heli	ha	1	19	M	0.048
5A	5	Heli	ha	1	23	M	0.0391
5A	5	Heli	ha	2	22	M	0.0451
5A	5	Heli	ha	3	26	M	0.0386
5C	5	Heli	ha	4	22	M	0.0422
5C	5	Heli	ha	5	22	F	0.0457
5C	5	Heli	ha	1	23	F	0.0498
5C	5	Heli	ha	2	23	M	0.0413
5C	5	Heli	ha	3	23	F	0.047
5C	5	Heli	ha	7	21	M	0.0438
5C	5	Heli	ha	9	21	F	0.0525
5C	5	Heli	ha	6	24	F	0.0497
5C	5	Heli	ha	8
5C	5	Heli	ha	10	22	F	0.0571
5C	5	Heli	ha	11	23	F	0.0528
5H	5	Heli	ha	2	21	F	0.0521
5H	5	Heli	ha	5	21	M	0.046
5H	5	Heli	ha	1	22	F	0.0582
5H	5	Heli	ha	3	22	M	0.0492
5H	5	Heli	ha	4	23	F	0.0503
5H	5	Heli	ha	6	20	F	0.0476
5H	5	Heli	ha	9	20	F	0.0505
5H	5	Heli	ha	7	21	F	0.0466
5H	5	Heli	ha	8	21	M	0.0451
5H	5	Heli	ha	10	22	F	0.0444
5L	5	Heli	ha	3	24	F	0.0473
5L	5	Heli	ha	1	24	F	0.053
5L	5	Heli	ha	2
5L	5	Heli	ha	5	20	F	0.052
5L	5	Heli	ha	4	22	M	0.048
5L	5	Heli	ha	6	22	M	0.041
5L	5	Heli	ha	7	22	F	0.0515
5L	5	Heli	ha	8	23	M	0.0399
5L	5	Heli	ha	9
5L	5	Heli	ha	10	22	F	0.0464
6B	6	Heli	ha	1
6B	6	Heli	ha	2
6B	6	Heli	ha	3
6E	6	Heli	ha	1	22	F	0.0524
6E	6	Heli	ha	1
6E	6	Heli	ha	2
6E	6	Heli	ha	3	20	M	0.0447
6E	6	Heli	ha	4	21	F	0.0587
6E	6	Heli	ha	2
6E	6	Heli	ha	6	22	F	0.0501
6E	6	Heli	ha	5
6E	6	Heli	ha	7
6E	6	Heli	ha	8
6E	6	Heli	ha	9
6E	6	Heli	ha	10	20	M	0.0486
6E	6	Heli	ha	11	21	F	0.0504
6E	6	Heli	ha	12	20	M	0.0458
6E	6	Heli	ha	12	20	M	0.0477
6E	6	Heli	ha	14	20	M	0.0506
6E	6	Heli	ha	17	18	F	0.0545
1A	1	Vince	vh	2	19	M	0.0415
1A	1	Vince	vh	1	20	F	0.0476
1A	1	Vince	vh	3	19	F	0.0553
1A	1	Vince	vh	4	19	F	0.0516
1A	1	Vince	vh	5	20	F	0.0519
1B	1	Vince	vh	1	19	M	0.0473
1B	1	Vince	vh	2	19	M	0.0446
1B	1	Vince	vh	3	19	M	0.0462
1B	1	Vince	vh	5	19	M	0.0466
1B	1	Vince	vh	7	19	F	0.0567
1B	1	Vince	vh	9	19	F	0.0544
1B	1	Vince	vh	6	20	M	0.0465
1B	1	Vince	vh	8	20	F	0.0487
1B	1	Vince	vh	10	19	F	0.0573
1C	1	Vince	vh	1	18	F	0.0532
1C	1	Vince	vh	3	19	M	0.045
1C	1	Vince	vh	4	19	F	0.0521
1C	1	Vince	vh	2	20	F	0.0521
1C	1	Vince	vh	6	20	F	0.0507
1C	1	Vince	vh	7	20	F	0.0476
1C	1	Vince	vh	5
1C	1	Vince	vh	8	19	F	0.0467
1C	1	Vince	vh	9	19	F	0.0555
1C	1	Vince	vh	10	20	F	0.051
1E	1	Vince	vh	1	20	M	0.0446
1E	1	Vince	vh	2	20	F	0.054
1E	1	Vince	vh	3	19	M	0.0458
1E	1	Vince	vh	6	19	M	0.0434
1E	1	Vince	vh	4	20	F	0.056
1E	1	Vince	vh	5	20	F	0.0505
1E	1	Vince	vh	7	20	M	0.0449
1E	1	Vince	vh	8
1E	1	Vince	vh	9	19	F	0.0517
1F	1	Vince	vh	11	20	F	0.0587
1F	1	Vince	vh	12	20	M	0.0441
1F	1	Vince	vh	13	20	F	0.0471
1F	1	Vince	vh	2	21	M	0.0377
1F	1	Vince	vh	3	21	F	0.0531
1F	1	Vince	vh	5	21	M	0.0445
1F	1	Vince	vh	1	20	F	0.0508
1F	1	Vince	vh	5	20	M	0.0457
1F	1	Vince	vh	4
1F	1	Vince	vh	8	20	M	0.049
1F	1	Vince	vh	9	20	F	0.0538
1F	1	Vince	vh	6	23	M	0.0426
1F	1	Vince	vh	7
1F	1	Vince	vh	10
1G	1	Vince	vh	11	20	F	0.053
1G	1	Vince	vh	12	20	F	0.05
1G	1	Vince	vh	13	20	M	0.0426
1G	1	Vince	vh	1	20	M	0.0447
1G	1	Vince	vh	4	20	F	0.0512
1G	1	Vince	vh	5	20	M	0.0454
1G	1	Vince	vh	2
1G	1	Vince	vh	3
1G	1	Vince	vh	7	20	F	0.0522
1G	1	Vince	vh	8	20	M	0.0421
1G	1	Vince	vh	9	20	M	0.0457
1G	1	Vince	vh	10	19	M	0.0456
1G	1	Vince	vh	6
1H	1	Vince	vh	2	20	F	0.0543
1H	1	Vince	vh	3	20	F	0.0535
1H	1	Vince	vh	1	21	F	0.0538
1H	1	Vince	vh	4	19	F	0.053
1H	1	Vince	vh	5	19	F	0.053
1H	1	Vince	vh	6	19	M	0.0503
1H	1	Vince	vh	7	20	F	0.051
1H	1	Vince	vh	10	18	F	0.0559
1H	1	Vince	vh	9	19	F	0.055
1H	1	Vince	vh	8	20	F	0.0518
1J	1	Vince	vh	11	29	F	0.0388
1J	1	Vince	vh	5	31	F	0.056
1J	1	Vince	vh	4	18	F	0.0547
1J	1	Vince	vh	2	19	M	0.0451
1J	1	Vince	vh	3	19	F	0.0554
1J	1	Vince	vh	1	20	M	0.0477
1J	1	Vince	vh	6	28	F	0.0327
1J	1	Vince	vh	9	20	F	0.0527
1J	1	Vince	vh	7	17	M	0.0452
1J	1	Vince	vh	8	19	M	0.0456
1J	1	Vince	vh	10	25	F	0.0537
2A	2	Vince	vh	1	19	M	0.0497
2A	2	Vince	vh	2	19	F	0.0573
2A	2	Vince	vh	3	19	M	0.0518
2A	2	Vince	vh	4	20	F	0.055
2A	2	Vince	vh	5	20	F	0.0544
2A	2	Vince	vh	6	20	F	0.0427
2A	2	Vince	vh	7	21	M	0.0452
2B	2	Vince	vh	9	19	M	0.043
2B	2	Vince	vh	10	19	F	0.0548
2B	2	Vince	vh	4
2B	2	Vince	vh	5	19	F	0.0507
2B	2	Vince	vh	6	20	F	0.0556
2B	2	Vince	vh	7	20	F	0.0528
2B	2	Vince	vh	8	20	M	0.0463
2B	2	Vince	vh	11	20	M	0.0451
2C	2	Vince	vh	12
2C	2	Vince	vh	12	19	F	0.0507
2C	2	Vince	vh	1	19	M	0.0472
2C	2	Vince	vh	2	19	F	0.0524
2C	2	Vince	vh	3	19	M	0.0477
2C	2	Vince	vh	5	19	M	0.0474
2C	2	Vince	vh	6	19	M	0.0466
2C	2	Vince	vh	7	19	M	0.0474
2C	2	Vince	vh	10	19	F	0.0534
2C	2	Vince	vh	9	20	F	0.0496
2C	2	Vince	vh	4	21	M	0.0428
2C	2	Vince	vh	8
2D	2	Vince	vh	1	19	F	0.0543
2D	2	Vince	vh	4	19	M	0.0494
2D	2	Vince	vh	7	19	M	0.0452
2D	2	Vince	vh	5	20	M	0.0429
2D	2	Vince	vh	8	20	M	0.0472
2D	2	Vince	vh	2
2D	2	Vince	vh	3
2D	2	Vince	vh	6
2D	2	Vince	vh	9	20	M	0.049
2D	2	Vince	vh	10	20	F	0.0564
2D	2	Vince	vh	11
2D	2	Vince	vh	12	20	M	0.0435
2D	2	Vince	vh	13	20	F	0.0527
2D	2	Vince	vh	14	18	M	0.0474
2F	2	Vince	vh	11	19	F	0.0505
2F	2	Vince	vh	12	20	M	0.0469
2F	2	Vince	vh	1	21	F	0.0463
2F	2	Vince	vh	4	21	M	0.0461
2F	2	Vince	vh	2	20	M	0.0453
2F	2	Vince	vh	5	20	M	0.0442
2F	2	Vince	vh	6	20	F	0.0557
2F	2	Vince	vh	3
2F	2	Vince	vh	8	20		0.0589
2F	2	Vince	vh	10	21	M	0.0372
2F	2	Vince	vh	7	22	M	0.0405
2F	2	Vince	vh	9
2K	2	Vince	vh	1	19	F	0.0536
2K	2	Vince	vh	2		M	0.0508
2K	2	Vince	vh	3	19	M	0.0459
2K	2	Vince	vh	6	19	F	0.0518
2K	2	Vince	vh	5	20	F	0.0573
2K	2	Vince	vh	4
2K	2	Vince	vh	9	18	M	0.0498
2K	2	Vince	vh	7	19	M	0.0469
2K	2	Vince	vh	8	19	M	0.0467
2K	2	Vince	vh	10	20	F	0.0602
2K	2	Vince	vh	11
2M	2	Vince	vh	1	18	M	0.0525
2M	2	Vince	vh	3	19	F	0.052
2M	2	Vince	vh	5	19	M	0.0475
2M	2	Vince	vh	8	19	F	0.055
2M	2	Vince	vh	4	21	F	0.0451
2M	2	Vince	vh	6	21	F	0.0441
2M	2	Vince	vh	2
2M	2	Vince	vh	7
2M	2	Vince	vh	9	19	M	0.0505
2M	2	Vince	vh	10	19	F	0.0588
2M	2	Vince	vh	11	20	F	0.0536
3A	3	Vince	vh	13	19	F	0.0533
3A	3	Vince	vh	9	20	F	0.053
3A	3	Vince	vh	10	20	F	0.0504
3A	3	Vince	vh	8
3A	3	Vince	vh	11	20	F
3A	3	Vince	vh	12	20	M	0.0556
3A	3	Vince	vh	1	21	F	0.0495
3A	3	Vince	vh	4	21	F	0.0553
3A	3	Vince	vh	7	22	M	0.0409
3A	3	Vince	vh	2	20	F	0.0551
3A	3	Vince	vh	3	23	F	0.0459
3A	3	Vince	vh	5
3A	3	Vince	vh	6
3B	3	Vince	vh	2	20	M	0.0446
3B	3	Vince	vh	1	21	F	0.0597
3B	3	Vince	vh	3	21	M	0.0482
3B	3	Vince	vh	4	22	M	0.0404
3B	3	Vince	vh	5
3B	3	Vince	vh	8	20	F	0.047
3B	3	Vince	vh	6	21	M	0.0421
3B	3	Vince	vh	7	21	F	0.0555
3B	3	Vince	vh	9	21	F	0.0542
3B	3	Vince	vh	10	21	F	0.0573
3E	3	Vince	vh	1	20	F	0.0566
3E	3	Vince	vh	2	21	F	0.0478
3E	3	Vince	vh	3	21	F	0.0524
3E	3	Vince	vh	4	21	M	0.0447
3E	3	Vince	vh	5	21	F	0.0481
3E	3	Vince	vh	6	21	F	0.0469
3E	3	Vince	vh	7	21	M	0.0438
3E	3	Vince	vh	8	19	F	0.0533
3E	3	Vince	vh	9	20	M	0.0436
3E	3	Vince	vh	10	20	F	0.0503
3H	3	Vince	vh	1	20	M	0.0449
3H	3	Vince	vh	4	20	M	0.0481
3H	3	Vince	vh	3	21	F	0.0533
3H	3	Vince	vh	5	21	F	0.054
3H	3	Vince	vh	2
3H	3	Vince	vh	6	20	F	0.0528
3H	3	Vince	vh	7	20	M	0.0468
3H	3	Vince	vh	8	20	F	0.0564
3H	3	Vince	vh	10	20	F	0.0562
3H	3	Vince	vh	11	21	M	0.0459
3H	3	Vince	vh	9
3I	3	Vince	vh	11	20	M	0.0498
3I	3	Vince	vh	1	21	M	0.0495
3I	3	Vince	vh	2	20	M	0.0518
3I	3	Vince	vh	4	20	F	0.0543
3I	3	Vince	vh	5	20	M	0.0466
3I	3	Vince	vh	6	20	M	0.0489
3I	3	Vince	vh	9	20	M	0.0419
3I	3	Vince	vh	8	21	F	0.054
3I	3	Vince	vh	10	21	M	0.0432
3I	3	Vince	vh	3
3I	3	Vince	vh	7
3I	3	Vince	vh	11
3I	3	Vince	vh	13	20	F	0.054
3K	3	Vince	vh	3	20	F	0.0524
3K	3	Vince	vh	7	20	M	0.0463
3K	3	Vince	vh	1	21	F	0.0572
3K	3	Vince	vh	2	21	M	0.0524
3K	3	Vince	vh	4	21	M	0.0456
3K	3	Vince	vh	5	21	M	0.0431
3K	3	Vince	vh	6	21	F	0.0402
3K	3	Vince	vh	8	21	F	0.0543
3K	3	Vince	vh	9	21	M	0.0469
3K	3	Vince	vh	10	21	F	0.0508
3L	3	Vince	vh	5	19	M	0.0447
3L	3	Vince	vh	10	19	F	0.052
3L	3	Vince	vh	1	20	M	0.0507
3L	3	Vince	vh	4	20	M	0.0408
3L	3	Vince	vh	6	20	M	0.0419
3L	3	Vince	vh	2
3L	3	Vince	vh	3
3L	3	Vince	vh	7
3L	3	Vince	vh	8
3L	3	Vince	vh	9
3L	3	Vince	vh	11
3L	3	Vince	vh	12	19	M	0.0456
3L	3	Vince	vh	13
4A	4	Heli	vh	1	20	M	0.0586
4D	4	Heli	vh	1	19	M	0.0553
4D	4	Heli	vh	2
4D	4	Heli	vh	3	20	M	0.0504
4D	4	Heli	vh	4	25	F	0.0413
4D	4	Heli	vh	5
4D	4	Heli	vh	7	20	M	0.0524
4D	4	Heli	vh	6
4D	4	Heli	vh	8	20	M	0.0517
4D	4	Heli	vh	9
4D	4	Heli	vh	10
4D	4	Heli	vh	11
4D	4	Heli	vh	12	20	M	0.0507
4E	4	Heli	vh	14	21	F	0.0541
4E	4	Heli	vh	1	20	M	0.0605
4E	4	Heli	vh	2	20	M	0.0552
4E	4	Heli	vh	4	21	F	0.0465
4E	4	Heli	vh	3
4E	4	Heli	vh	5
4E	4	Heli	vh	6	19	F	0.0688
4E	4	Heli	vh	8	21	F	0.0594
4E	4	Heli	vh	9	21	M	0.0475
4E	4	Heli	vh	7
4E	4	Heli	vh	10
4E	4	Heli	vh	15	19	F	0.0635
4E	4	Heli	vh	11
4E	4	Heli	vh	15	20	M	0.0397
4E	4	Heli	vh	13	19	M	0.0564
4E	4	Heli	vh	12
4I	4	Heli	vh	1	19	F	0.0524
4I	4	Heli	vh	5	19	M	0.0495
4I	4	Heli	vh	6	19	M	0.0458
4I	4	Heli	vh	2	20	M	0.0461
4I	4	Heli	vh	3
4I	4	Heli	vh	4
4I	4	Heli	vh	7
4I	4	Heli	vh	8
4I	4	Heli	vh	9
4I	4	Heli	vh	10
4N	4	Heli	vh	1	22	F	0.0595
4Q	4	Heli	vh	2	20	F	0.0586
4Q	4	Heli	vh	1	21	M	0.0529
4Q	4	Heli	vh	3
4Q	4	Heli	vh	5	19	M	0.0473
4Q	4	Heli	vh	8	19	M	0.0513
4Q	4	Heli	vh	4	20	M	0.056
4Q	4	Heli	vh	6	21	M	0.0517
4Q	4	Heli	vh	7
4Q	4	Heli	vh	9	21	F	0.0522
4Q	4	Heli	vh	10
4Q	4	Heli	vh	11	21	F	0.0538
4R	4	Heli	vh	1	20	F	0.0566
5A	5	Heli	vh	1	21	M	0.0414
5A	5	Heli	vh	2	20	F	0.0546
5C	5	Heli	vh	2	20	M	0.0483
5C	5	Heli	vh	4	20	M	0.0473
5C	5	Heli	vh	1	21	F	0.0505
5C	5	Heli	vh	5	21	M	0.0458
5C	5	Heli	vh	3	22	F	0.0459
5C	5	Heli	vh	6	21	M	0.0476
5C	5	Heli	vh	7	21	F	0.0525
5C	5	Heli	vh	9	21	M	0.0508
5C	5	Heli	vh	10	22	F	0.0504
5C	5	Heli	vh	8
5H	5	Heli	vh	1	20	F	0.0532
5H	5	Heli	vh	2	20	F	0.0584
5H	5	Heli	vh	4	20	M	0.0464
5H	5	Heli	vh	5	20	M	0.0496
5H	5	Heli	vh	3	21	F	0.0525
5H	5	Heli	vh	6	21	F	0.0489
5H	5	Heli	vh	8	21	F	0.0471
5H	5	Heli	vh	7	22	F	0.052
5H	5	Heli	vh	9	22	M	0.0454
5H	5	Heli	vh	10	21	M	0.0453
5L	5	Heli	vh	2	22	M	0.0452
5L	5	Heli	vh	10	22	F	0.0525
5L	5	Heli	vh	1	23	M	0.0412
5L	5	Heli	vh	4	21	M	0.0468
5L	5	Heli	vh	5	21	M	0.0398
5L	5	Heli	vh	6	22	M	0.0402
5L	5	Heli	vh	7	21	M	0.0429
5L	5	Heli	vh	8	21	M	0.0418
5L	5	Heli	vh	9	21	M	0.0433
6B	6	Heli	vh	1	20	F	0.0565
6B	6	Heli	vh	2	21	F	0.0568
6B	6	Heli	vh	3	19	M	0.0469
6E	6	Heli	vh	1	20	F	0.0639
6E	6	Heli	vh	1
6E	6	Heli	vh	2
6E	6	Heli	vh	5	20	M	0.0471
6E	6	Heli	vh	2	21	M	0.0512
6E	6	Heli	vh	7	21	F	0.0615
6E	6	Heli	vh	6	22	M	0.0434
6E	6	Heli	vh	3	23	F	0.0548
6E	6	Heli	vh	4
6E	6	Heli	vh	8	21	M	0.0532
6E	6	Heli	vh	10	20	M	0.0529
6E	6	Heli	vh	9
6E	6	Heli	vh	12	20	M	0.0537
6E	6	Heli	vh	11
6E	6	Heli	vh	14	20	M	0.0523
6N	6	Heli	vh	1
1A	1	Vince	vt	2	23	M	0.0324
1A	1	Vince	vt	3	24	F	0.0336
1A	1	Vince	vt	1
1A	1	Vince	vt	4	25	F	0.037
1A	1	Vince	vt	6	25	M	0.0362
1A	1	Vince	vt	5
1A	1	Vince	vt	7
1A	1	Vince	vt	11	24	F	0.0378
1A	1	Vince	vt	12	24	F	0.0391
1B	1	Vince	vt	11
1B	1	Vince	vt	3	24	F	0.0383
1B	1	Vince	vt	4	26	M	0.0267
1B	1	Vince	vt	2	27	F	0.0325
1B	1	Vince	vt	5	27	M	0.0297
1B	1	Vince	vt	1
1B	1	Vince	vt	6	24	M	0.0339
1B	1	Vince	vt	7	25	M	0.0337
1B	1	Vince	vt	8
1B	1	Vince	vt	9	25	F	0.0371
1B	1	Vince	vt	10
1C	1	Vince	vt	4	26	F	0.0338
1C	1	Vince	vt	6	26	M	0.0236
1C	1	Vince	vt	3	27	F	0.0358
1C	1	Vince	vt	1
1C	1	Vince	vt	2
1C	1	Vince	vt	5
1C	1	Vince	vt	8	25	M	0.0321
1C	1	Vince	vt	7	26	F	0.0338
1E	1	Vince	vt	5	24	M	0.031
1E	1	Vince	vt	1	25	F	0.0336
1E	1	Vince	vt	2	38
1E	1	Vince	vt	3
1E	1	Vince	vt	4
1E	1	Vince	vt	6	22	F	0.0351
1E	1	Vince	vt	7	23	F	0.0346
1E	1	Vince	vt	8	25	F	0.0371
1F	1	Vince	vt	10	27	M	0.0315
1F	1	Vince	vt	1	25	F	0.0329
1F	1	Vince	vt	12	28	M	0.0334
1F	1	Vince	vt	13	26	M	0.0339
1F	1	Vince	vt	4	25	M	0.035
1F	1	Vince	vt	1	26	M	0.0366
1F	1	Vince	vt	3	26	F	0.0287
1F	1	Vince	vt	2	27	F	0.0373
1F	1	Vince	vt	5	27	M	0.0333
1F	1	Vince	vt	6	26	F	0.0319
1F	1	Vince	vt	9	27	F	0.0292
1F	1	Vince	vt	7
1F	1	Vince	vt	8
1G	1	Vince	vt	10	25	F	0.0376
1G	1	Vince	vt	7
1G	1	Vince	vt	8
1G	1	Vince	vt	9
1G	1	Vince	vt	11
1G	1	Vince	vt	13	25	M	0.0307
1G	1	Vince	vt	12
1G	1	Vince	vt	14
1G	1	Vince	vt	15	27	M	0.0299
1G	1	Vince	vt	16	29	M	0.0285
1G	1	Vince	vt	2	26	F	0.0302
1G	1	Vince	vt	4	28	F	0.0332
1G	1	Vince	vt	5	28	M	0.0299
1G	1	Vince	vt	1
1G	1	Vince	vt	3
1G	1	Vince	vt	6
1G	1	Vince	vt	17
1H	1	Vince	vt	15
1H	1	Vince	vt	16	28	M	0.0301
1H	1	Vince	vt	3	25	M	0.0316
1H	1	Vince	vt	4	25	F	0.036
1H	1	Vince	vt	2
1H	1	Vince	vt	5	26	M	0.026
1H	1	Vince	vt	1
1H	1	Vince	vt	6
1H	1	Vince	vt	7	24	M	0.0338
1H	1	Vince	vt	9	26	M	0.0334
1H	1	Vince	vt	10	26	M	0.0359
1H	1	Vince	vt	8
1H	1	Vince	vt	11
1H	1	Vince	vt	12
1H	1	Vince	vt	13
1H	1	Vince	vt	14
1J	1	Vince	vt	11	24	M	0.0295
1J	1	Vince	vt	12
1J	1	Vince	vt	13
1J	1	Vince	vt	14
1J	1	Vince	vt	1	37	F	0.0284
1J	1	Vince	vt	7	26	M	0.0269
1J	1	Vince	vt	3	27	F	0.0332
1J	1	Vince	vt	2
1J	1	Vince	vt	4
1J	1	Vince	vt	5
1J	1	Vince	vt	6
1J	1	Vince	vt	8	25	M	0.0358
1J	1	Vince	vt	10	26	M	0.0293
1J	1	Vince	vt	9
2A	2	Vince	vt	2	26	F	0.0321
2A	2	Vince	vt	4	26	F	0.0321
2A	2	Vince	vt	3	28	F	0.0291
2A	2	Vince	vt	1
2A	2	Vince	vt	5	26	F	0.0291
2A	2	Vince	vt	6
2B	2	Vince	vt	13	31	F	0.0209
2B	2	Vince	vt	9	25	M	0.0345
2B	2	Vince	vt	10	26	F	0.0378
2B	2	Vince	vt	12
2B	2	Vince	vt	1	24	M	0.0324
2B	2	Vince	vt	2	24	M	0.0353
2B	2	Vince	vt	15	24	F	0.0349
2B	2	Vince	vt	14	25	F	0.0286
2B	2	Vince	vt	4	26	F	0.0276
2B	2	Vince	vt	3
2B	2	Vince	vt	16
2B	2	Vince	vt	5
2B	2	Vince	vt	11	28	F	0.0249
2B	2	Vince	vt	6
2B	2	Vince	vt	7
2B	2	Vince	vt	8
2C	2	Vince	vt	13	24	M	0.0373
2C	2	Vince	vt	17	26	F	0.0315
2C	2	Vince	vt	15	24	M	0.0366
2C	2	Vince	vt	7	24	F	0.0323
2C	2	Vince	vt	1	26	F	0.0355
2C	2	Vince	vt	3	26	M	0.0353
2C	2	Vince	vt	9	26	F	0.0399
2C	2	Vince	vt	2	27	M	0.0315
2C	2	Vince	vt	6	29	F	0.0324
2C	2	Vince	vt	4
2C	2	Vince	vt	8
2C	2	Vince	vt	10
2C	2	Vince	vt	12	27	F	0.0345
2C	2	Vince	vt	11
2D	2	Vince	vt	1	25	M	0.0335
2D	2	Vince	vt	7	25	M	0.0322
2D	2	Vince	vt	8	25	F	0.0324
2D	2	Vince	vt	4	26	M	0.0373
2D	2	Vince	vt	5	26	M	0.0296
2D	2	Vince	vt	6	26	M	0.0341
2D	2	Vince	vt	2	27	M	0.0369
2D	2	Vince	vt	3
2D	2	Vince	vt	10	26	M	0.0298
2D	2	Vince	vt	9	27	M	0.0332
2D	2	Vince	vt	11	25	M	0.035
2F	2	Vince	vt	12	25	M	0.0264
2F	2	Vince	vt	11	26	F	0.0329
2F	2	Vince	vt	11	23	M	0.036
2F	2	Vince	vt	2	31	M	0.025
2F	2	Vince	vt	5	25	M	0.0262
2F	2	Vince	vt	1	26	M	0.0326
2F	2	Vince	vt	3	26	F	0.0295
2F	2	Vince	vt	4
2F	2	Vince	vt	10	25	M	0.0274
2F	2	Vince	vt	6	26	F	0.0243
2F	2	Vince	vt	7
2F	2	Vince	vt	8
2F	2	Vince	vt
2K	2	Vince	vt	14	25	F	0.0291
2K	2	Vince	vt	15	26	M	0.0343
2K	2	Vince	vt	1	24	F	0.0348
2K	2	Vince	vt	3	25	M	0.0289
2K	2	Vince	vt	4	26	F	0.0318
2K	2	Vince	vt	5	27	M	0.0345
2K	2	Vince	vt	2
2K	2	Vince	vt	7	23	M	0.0328
2K	2	Vince	vt	6	24	M	0.0339
2K	2	Vince	vt	8
2K	2	Vince	vt	9
2K	2	Vince	vt	10
2K	2	Vince	vt	12	25	M	0.0331
2K	2	Vince	vt	11
2K	2	Vince	vt	13
2M	2	Vince	vt	7	23	M	0.0384
2M	2	Vince	vt	6	25	F	0.0334
2M	2	Vince	vt	4	28	M	0.0279
2M	2	Vince	vt	1
2M	2	Vince	vt	2
2M	2	Vince	vt	3
2M	2	Vince	vt	5
2M	2	Vince	vt	8	26	F	0.036
2M	2	Vince	vt	9	29	F	0.0288
2M	2	Vince	vt	10
2M	2	Vince	vt	11	28	M	0.0273
3A	3	Vince	vt	10
3A	3	Vince	vt	14	25	F	0.0323
3A	3	Vince	vt	11	27	F	0.0295
3A	3	Vince	vt	13	27	F	0.0286
3A	3	Vince	vt	12
3A	3	Vince	vt	15	27	F	0.029
3A	3	Vince	vt	3	26	F	0.0322
3A	3	Vince	vt	9	27	F	0.0377
3A	3	Vince	vt	1
3A	3	Vince	vt	2
3A	3	Vince	vt	4
3A	3	Vince	vt	5
3A	3	Vince	vt	6
3A	3	Vince	vt	7
3A	3	Vince	vt	8
3B	3	Vince	vt	1	26	M	0.0303
3B	3	Vince	vt	4	26	M	0.0312
3B	3	Vince	vt	2	27	M	0.0272
3B	3	Vince	vt	3	27	F	0.039
3B	3	Vince	vt	5
3B	3	Vince	vt	6	27	M	0.0285
3B	3	Vince	vt	8	28		0.0302
3B	3	Vince	vt	7	30	M	0.0296
3B	3	Vince	vt	10	23	M	0.0314
3B	3	Vince	vt	9
3B	3	Vince	vt	11	28	F	0.0277
3E	3	Vince	vt	1
3E	3	Vince	vt	2	26	F	0.0234
3E	3	Vince	vt	3	27	M	0.0343
3E	3	Vince	vt	5	28	F	0.0349
3E	3	Vince	vt	4
3E	3	Vince	vt	6
3E	3	Vince	vt	7
3E	3	Vince	vt	8	26	F	0.0357
3E	3	Vince	vt	9
3E	3	Vince	vt	10
3E	3	Vince	vt	11
3H	3	Vince	vt	8	34	F	0.0266
3H	3	Vince	vt	6	24	M	0.0316
3H	3	Vince	vt	1	25	M	0.0346
3H	3	Vince	vt	5	25	F	0.0345
3H	3	Vince	vt	4	27	F	0.0306
3H	3	Vince	vt	2
3H	3	Vince	vt	3
3H	3	Vince	vt	7
3H	3	Vince	vt	8	24	M	0.0328
3H	3	Vince	vt	11	26	M	0.0329
3H	3	Vince	vt	9
3H	3	Vince	vt	10
3H	3	Vince	vt	12
3I	3	Vince	vt	11	25	M	0.0294
3I	3	Vince	vt	13
3I	3	Vince	vt	1	27	F	0.0327
3I	3	Vince	vt	2
3I	3	Vince	vt	7	24	M	0.0341
3I	3	Vince	vt	8	26	M	0.0304
3I	3	Vince	vt	3
3I	3	Vince	vt	5
3I	3	Vince	vt	6
3I	3	Vince	vt	9
3I	3	Vince	vt	10
3I	3	Vince	vt	14	25	M	0.031
3K	3	Vince	vt	5	25	M	0.0321
3K	3	Vince	vt	2	26	F	0.0326
3K	3	Vince	vt	7	27	F	0.0335
3K	3	Vince	vt	1
3K	3	Vince	vt	3
3K	3	Vince	vt	4
3K	3	Vince	vt	8
3K	3	Vince	vt	9
3K	3	Vince	vt	10
3K	3	Vince	vt	11
3L	3	Vince	vt	2	23	F	0.03
3L	3	Vince	vt	4	24	F	0.0321
3L	3	Vince	vt	7	25	F	0.0321
3L	3	Vince	vt	9	25	F	0.0269
3L	3	Vince	vt	8	26	M	0.0302
3L	3	Vince	vt	1
3L	3	Vince	vt	3
3L	3	Vince	vt	5
3L	3	Vince	vt	6
3L	3	Vince	vt	10
3L	3	Vince	vt	11
4D	4	Heli	vt	1
4D	4	Heli	vt	2
4D	4	Heli	vt	5	30	M	0.0356
4D	4	Heli	vt	4	31	M	0.0312
4D	4	Heli	vt	3
4D	4	Heli	vt	6
4D	4	Heli	vt	7
4D	4	Heli	vt	8
4D	4	Heli	vt	9
4D	4	Heli	vt	10
4E	4	Heli	vt	14
4E	4	Heli	vt	16	30	F	0.0316
4E	4	Heli	vt	4	27	M	0.0374
4E	4	Heli	vt	2	28	F	0.0399
4E	4	Heli	vt	3	28	M	0.0357
4E	4	Heli	vt	1
4E	4	Heli	vt	5
4E	4	Heli	vt	9	26	M	0.0357
4E	4	Heli	vt	8	29	M	0.0338
4E	4	Heli	vt	10	31	M	0.0315
4E	4	Heli	vt	6
4E	4	Heli	vt	7
4E	4	Heli	vt	11
4E	4	Heli	vt	12
4E	4	Heli	vt	13	28	F	0.0381
4E	4	Heli	vt	15
4I	4	Heli	vt	4	23	M	0.0332
4I	4	Heli	vt	9	27	F	0.0355
4I	4	Heli	vt	1
4I	4	Heli	vt	2
4I	4	Heli	vt	3
4I	4	Heli	vt	5
4I	4	Heli	vt	6
4I	4	Heli	vt	7
4I	4	Heli	vt	8
4I	4	Heli	vt	10
4N	4	Heli	vt	1	30	M	0.0296
4N	4	Heli	vt	2
4Q	4	Heli	vt	1	31	F	0.0358
4Q	4	Heli	vt	2	25	M	0.0378
4Q	4	Heli	vt	3	25	F	0.0414
4Q	4	Heli	vt	5	28	M	0.029
4Q	4	Heli	vt	6	25	M	0.0364
4Q	4	Heli	vt	7
4Q	4	Heli	vt	8
4Q	4	Heli	vt	10	29	M	0.0346
5A	5	Heli	vt	1	28	F	0.0322
5A	5	Heli	vt	2
5C	5	Heli	vt	5	30
5C	5	Heli	vt	1
5C	5	Heli	vt	2
5C	5	Heli	vt	3
5C	5	Heli	vt	4
5C	5	Heli	vt	6
5C	5	Heli	vt	7
5C	5	Heli	vt	8
5C	5	Heli	vt	9
5C	5	Heli	vt	10
5H	5	Heli	vt	4	27	M	0.0328
5H	5	Heli	vt	5	27	F	0.0333
5H	5	Heli	vt	2	30	F	0.0287
5H	5	Heli	vt	1		M	0.0462
5H	5	Heli	vt	3
5H	5	Heli	vt	7	27	F	0.0348
5H	5	Heli	vt	9	28	M	0.0304
5H	5	Heli	vt	6
5H	5	Heli	vt	8
5H	5	Heli	vt	10	28	M	0.0325
5H	5	Heli	vt	11
5H	5	Heli	vt	14	29	F	0.0307
5H	5	Heli	vt	12
5H	5	Heli	vt	12	25	M	0.0293
5L	5	Heli	vt	2	27	M	0.0323
5L	5	Heli	vt	1
5L	5	Heli	vt	3
5L	5	Heli	vt	4
5L	5	Heli	vt	6
5L	5	Heli	vt	7	34	F	0.0253
5L	5	Heli	vt	8	35
5L	5	Heli	vt	10	29	F	0.0285
5L	5	Heli	vt	9
6B	6	Heli	vt	1
6B	6	Heli	vt	2	25	F	0.0337
6B	6	Heli	vt	3
6E	6	Heli	vt	1	27	M	0.036
6E	6	Heli	vt	2	28	M	0.0336
6E	6	Heli	vt	1
6E	6	Heli	vt	3	26	M	0.0326
6E	6	Heli	vt	2
6E	6	Heli	vt	4
6E	6	Heli	vt	7	26	F	0.0414
6E	6	Heli	vt	6	28	F	0.0322
6E	6	Heli	vt	5
6E	6	Heli	vt	8
6E	6	Heli	vt	10	25	M	0.0411
6E	6	Heli	vt	9	30	F	0.0319
6E	6	Heli	vt	11	24	M	0.0355
6E	6	Heli	vt	14
6E	6	Heli	vt	12	21	M	0.044
6E	6	Heli	vt	14	27	M	0.032
6E	6	Heli	vt	12

## Sheet: data3_mortality
family	replicate_population	selection_line	food_plant	individual	dead
1A	1	Vince	cp	1	1
1A	1	Vince	cp	2	0
1A	1	Vince	cp	4	0
1A	1	Vince	cp	5	0
1A	1	Vince	cp	6	0
1A	1	Vince	cp	3	0
1A	1	Vince	cp	7	0
1A	1	Vince	ha	1	0
1A	1	Vince	ha	8	1
1A	1	Vince	ha	2	0
1A	1	Vince	ha	3	0
1A	1	Vince	ha	5	0
1A	1	Vince	ha	4	0
1A	1	Vince	ha	6	0
1A	1	Vince	ha	9	0
1A	1	Vince	ha	7	0
1A	1	Vince	vh	2	0
1A	1	Vince	vh	1	0
1A	1	Vince	vh	3	0
1A	1	Vince	vh	4	0
1A	1	Vince	vh	5	0
1A	1	Vince	vt	2	0
1A	1	Vince	vt	3	0
1A	1	Vince	vt	1	1
1A	1	Vince	vt	4	0
1A	1	Vince	vt	6	0
1A	1	Vince	vt	5	1
1A	1	Vince	vt	7	1
1A	1	Vince	vt	11	0
1A	1	Vince	vt	12	0
1B	1	Vince	cp	9	0
1B	1	Vince	cp	10	0
1B	1	Vince	cp	3	0
1B	1	Vince	cp	8	0
1B	1	Vince	cp	1	0
1B	1	Vince	cp	2	0
1B	1	Vince	cp	4	0
1B	1	Vince	cp	7	0
1B	1	Vince	cp	6	0
1B	1	Vince	cp	5	1
1B	1	Vince	ha	1	0
1B	1	Vince	ha	2	0
1B	1	Vince	ha	3	0
1B	1	Vince	ha	5	0
1B	1	Vince	ha	4	0
1B	1	Vince	ha	6	0
1B	1	Vince	ha	7	0
1B	1	Vince	ha	8	0
1B	1	Vince	ha	9	0
1B	1	Vince	ha	10	0
1B	1	Vince	vh	1	0
1B	1	Vince	vh	2	0
1B	1	Vince	vh	3	0
1B	1	Vince	vh	5	0
1B	1	Vince	vh	7	0
1B	1	Vince	vh	9	0
1B	1	Vince	vh	6	0
1B	1	Vince	vh	8	0
1B	1	Vince	vh	10	0
1B	1	Vince	vh	4	0
1B	1	Vince	vt	11	1
1B	1	Vince	vt	3	0
1B	1	Vince	vt	4	0
1B	1	Vince	vt	2	0
1B	1	Vince	vt	5	0
1B	1	Vince	vt	1	1
1B	1	Vince	vt	6	0
1B	1	Vince	vt	7	0
1B	1	Vince	vt	8	1
1B	1	Vince	vt	9	0
1B	1	Vince	vt	10	1
1C	1	Vince	cp	1	0
1C	1	Vince	cp	4	0
1C	1	Vince	cp	6	0
1C	1	Vince	cp	2	0
1C	1	Vince	cp	3	1
1C	1	Vince	cp	5	1
1C	1	Vince	ha	3	0
1C	1	Vince	ha	6	0
1C	1	Vince	ha	4	0
1C	1	Vince	ha	1	1
1C	1	Vince	ha	2	1
1C	1	Vince	ha	5	1
1C	1	Vince	ha	7	1
1C	1	Vince	vh	1	0
1C	1	Vince	vh	3	0
1C	1	Vince	vh	4	0
1C	1	Vince	vh	2	0
1C	1	Vince	vh	6	0
1C	1	Vince	vh	7	0
1C	1	Vince	vh	5	1
1C	1	Vince	vh	8	0
1C	1	Vince	vh	9	0
1C	1	Vince	vh	10	0
1C	1	Vince	vt	4	0
1C	1	Vince	vt	6	0
1C	1	Vince	vt	3	0
1C	1	Vince	vt	1	1
1C	1	Vince	vt	2	1
1C	1	Vince	vt	5	1
1C	1	Vince	vt	8	0
1C	1	Vince	vt	7	0
1E	1	Vince	cp	1	0
1E	1	Vince	cp	2	0
1E	1	Vince	cp	4	0
1E	1	Vince	cp	5	0
1E	1	Vince	cp	3	0
1E	1	Vince	cp	7	0
1E	1	Vince	cp	6	0
1E	1	Vince	cp	8	0
1E	1	Vince	ha	1	0
1E	1	Vince	ha	2	0
1E	1	Vince	ha	4	0
1E	1	Vince	ha	3	0
1E	1	Vince	ha	5	1
1E	1	Vince	ha	7	0
1E	1	Vince	ha	8	0
1E	1	Vince	ha	6	0
1E	1	Vince	vh	1	0
1E	1	Vince	vh	2	0
1E	1	Vince	vh	3	0
1E	1	Vince	vh	6	0
1E	1	Vince	vh	4	0
1E	1	Vince	vh	5	0
1E	1	Vince	vh	7	0
1E	1	Vince	vh	8	1
1E	1	Vince	vh	9	0
1E	1	Vince	vt	5	0
1E	1	Vince	vt	1	0
1E	1	Vince	vt	2	1
1E	1	Vince	vt	3	1
1E	1	Vince	vt	4	1
1E	1	Vince	vt	6	0
1E	1	Vince	vt	7	0
1E	1	Vince	vt	8	0
1F	1	Vince	cp	1	0
1F	1	Vince	cp	2	0
1F	1	Vince	cp	6	0
1F	1	Vince	cp	8	0
1F	1	Vince	cp	9	0
1F	1	Vince	cp	10	0
1F	1	Vince	cp	3	0
1F	1	Vince	cp	4	0
1F	1	Vince	cp	5	0
1F	1	Vince	cp	7	0
1F	1	Vince	ha	9	0
1F	1	Vince	ha	11	0
1F	1	Vince	ha	10	0
1F	1	Vince	ha	12	0
1F	1	Vince	ha	4	0
1F	1	Vince	ha	1	0
1F	1	Vince	ha	2	0
1F	1	Vince	ha	3	0
1F	1	Vince	ha	5	1
1F	1	Vince	ha	6	1
1F	1	Vince	ha	7	0
1F	1	Vince	ha	8	0
1F	1	Vince	vh	11	0
1F	1	Vince	vh	12	0
1F	1	Vince	vh	13	0
1F	1	Vince	vh	2	0
1F	1	Vince	vh	3	0
1F	1	Vince	vh	5	0
1F	1	Vince	vh	1	0
1F	1	Vince	vh	5	0
1F	1	Vince	vh	4	1
1F	1	Vince	vh	8	0
1F	1	Vince	vh	9	0
1F	1	Vince	vh	6	0
1F	1	Vince	vh	7	1
1F	1	Vince	vh	10	1
1F	1	Vince	vt	10	0
1F	1	Vince	vt	1	0
1F	1	Vince	vt	12	0
1F	1	Vince	vt	13	0
1F	1	Vince	vt	4	0
1F	1	Vince	vt	1	0
1F	1	Vince	vt	3	0
1F	1	Vince	vt	2	0
1F	1	Vince	vt	5	0
1F	1	Vince	vt	6	0
1F	1	Vince	vt	9	0
1F	1	Vince	vt	7	1
1F	1	Vince	vt	8	1
1G	1	Vince	cp	14	1
1G	1	Vince	cp	9	0
1G	1	Vince	cp	10	0
1G	1	Vince	cp	15	1
1G	1	Vince	cp	11	0
1G	1	Vince	cp	12	0
1G	1	Vince	cp	11	1
1G	1	Vince	cp	8	0
1G	1	Vince	cp	1	0
1G	1	Vince	cp	3	0
1G	1	Vince	cp	6	0
1G	1	Vince	cp	2	1
1G	1	Vince	cp	4	1
1G	1	Vince	cp	5	1
1G	1	Vince	ha	10	0
1G	1	Vince	ha	11	0
1G	1	Vince	ha	3	0
1G	1	Vince	ha	9	0
1G	1	Vince	ha	1	0
1G	1	Vince	ha	2	0
1G	1	Vince	ha	4	0
1G	1	Vince	ha	5	0
1G	1	Vince	ha	6	0
1G	1	Vince	ha	8	0
1G	1	Vince	ha	7	1
1G	1	Vince	vh	11	0
1G	1	Vince	vh	12	0
1G	1	Vince	vh	13	0
1G	1	Vince	vh	1	0
1G	1	Vince	vh	4	0
1G	1	Vince	vh	5	0
1G	1	Vince	vh	2	1
1G	1	Vince	vh	3	1
1G	1	Vince	vh	7	0
1G	1	Vince	vh	8	0
1G	1	Vince	vh	9	0
1G	1	Vince	vh	10	0
1G	1	Vince	vh	6	1
1G	1	Vince	vt	10	0
1G	1	Vince	vt	7	1
1G	1	Vince	vt	8	1
1G	1	Vince	vt	9	1
1G	1	Vince	vt	11	1
1G	1	Vince	vt	13	0
1G	1	Vince	vt	12	1
1G	1	Vince	vt	14	1
1G	1	Vince	vt	15	0
1G	1	Vince	vt	16	0
1G	1	Vince	vt	2	0
1G	1	Vince	vt	4	0
1G	1	Vince	vt	5	0
1G	1	Vince	vt	1	1
1G	1	Vince	vt	3	1
1G	1	Vince	vt	6	1
1G	1	Vince	vt	17	1
1H	1	Vince	cp	3	0
1H	1	Vince	cp	1	0
1H	1	Vince	cp	2	0
1H	1	Vince	cp	5	0
1H	1	Vince	cp	6	0
1H	1	Vince	cp	4	0
1H	1	Vince	cp	10	0
1H	1	Vince	cp	7	0
1H	1	Vince	cp	9	0
1H	1	Vince	cp	8	0
1H	1	Vince	ha	13	0
1H	1	Vince	ha	1	0
1H	1	Vince	ha	3	0
1H	1	Vince	ha	2	1
1H	1	Vince	ha	4	0
1H	1	Vince	ha	7	0
1H	1	Vince	ha	5	0
1H	1	Vince	ha	8	0
1H	1	Vince	ha	6	0
1H	1	Vince	ha	9	0
1H	1	Vince	ha	10	0
1H	1	Vince	ha	11	1
1H	1	Vince	ha	12	1
1H	1	Vince	vh	2	0
1H	1	Vince	vh	3	0
1H	1	Vince	vh	1	0
1H	1	Vince	vh	4	0
1H	1	Vince	vh	5	0
1H	1	Vince	vh	6	0
1H	1	Vince	vh	7	0
1H	1	Vince	vh	10	0
1H	1	Vince	vh	9	0
1H	1	Vince	vh	8	0
1H	1	Vince	vt	15	1
1H	1	Vince	vt	16	0
1H	1	Vince	vt	3	0
1H	1	Vince	vt	4	0
1H	1	Vince	vt	2	1
1H	1	Vince	vt	5	0
1H	1	Vince	vt	1	1
1H	1	Vince	vt	6	1
1H	1	Vince	vt	7	0
1H	1	Vince	vt	9	0
1H	1	Vince	vt	10	0
1H	1	Vince	vt	8	1
1H	1	Vince	vt	11	1
1H	1	Vince	vt	12	1
1H	1	Vince	vt	13	1
1H	1	Vince	vt	14	1
1J	1	Vince	cp	10	0
1J	1	Vince	cp	9	0
1J	1	Vince	cp	5	0
1J	1	Vince	cp	2	0
1J	1	Vince	cp	3	0
1J	1	Vince	cp	6	0
1J	1	Vince	cp	4	0
1J	1	Vince	cp	1	1
1J	1	Vince	cp	8	0
1J	1	Vince	cp	7	0
1J	1	Vince	ha	11	0
1J	1	Vince	ha	1	0
1J	1	Vince	ha	2	0
1J	1	Vince	ha	4	0
1J	1	Vince	ha	5	0
1J	1	Vince	ha	3	0
1J	1	Vince	ha	6	0
1J	1	Vince	ha	7	1
1J	1	Vince	ha	8	0
1J	1	Vince	ha	9	0
1J	1	Vince	ha	10	1
1J	1	Vince	vh	11	0
1J	1	Vince	vh	5	0
1J	1	Vince	vh	4	0
1J	1	Vince	vh	2	0
1J	1	Vince	vh	3	0
1J	1	Vince	vh	1	0
1J	1	Vince	vh	6	0
1J	1	Vince	vh	9	0
1J	1	Vince	vh	7	0
1J	1	Vince	vh	8	0
1J	1	Vince	vh	10	0
1J	1	Vince	vt	11	0
1J	1	Vince	vt	12	1
1J	1	Vince	vt	13	1
1J	1	Vince	vt	14	1
1J	1	Vince	vt	1	0
1J	1	Vince	vt	7	0
1J	1	Vince	vt	3	0
1J	1	Vince	vt	2	1
1J	1	Vince	vt	4	1
1J	1	Vince	vt	5	1
1J	1	Vince	vt	6	1
1J	1	Vince	vt	8	0
1J	1	Vince	vt	10	0
1J	1	Vince	vt	9	1
2A	2	Vince	cp	7	0
2A	2	Vince	cp	6	0
2A	2	Vince	cp	8	1
2A	2	Vince	cp	1	0
2A	2	Vince	cp	2	0
2A	2	Vince	cp	3	0
2A	2	Vince	cp	4	0
2A	2	Vince	cp	5	0
2A	2	Vince	ha	2	0
2A	2	Vince	ha	3	0
2A	2	Vince	ha	5	0
2A	2	Vince	ha	1	0
2A	2	Vince	ha	4	1
2A	2	Vince	ha	6	0
2A	2	Vince	ha	7	0
2A	2	Vince	ha	8	1
2A	2	Vince	vh	1	0
2A	2	Vince	vh	2	0
2A	2	Vince	vh	3	0
2A	2	Vince	vh	4	0
2A	2	Vince	vh	5	0
2A	2	Vince	vh	6	0
2A	2	Vince	vh	7	0
2A	2	Vince	vt	2	0
2A	2	Vince	vt	4	0
2A	2	Vince	vt	3	0
2A	2	Vince	vt	1	1
2A	2	Vince	vt	5	0
2A	2	Vince	vt	6	1
2B	2	Vince	cp	6	0
2B	2	Vince	cp	7	0
2B	2	Vince	cp	9	0
2B	2	Vince	cp	5	0
2B	2	Vince	cp	8	0
2B	2	Vince	cp	4	1
2B	2	Vince	cp	10	1
2B	2	Vince	cp	11	0
2B	2	Vince	cp	12	0
2B	2	Vince	cp	3	0
2B	2	Vince	cp	1	0
2B	2	Vince	cp	2	1
2B	2	Vince	ha	10	0
2B	2	Vince	ha	9	0
2B	2	Vince	ha	1	0
2B	2	Vince	ha	3	0
2B	2	Vince	ha	4	0
2B	2	Vince	ha	2	1
2B	2	Vince	ha	6	0
2B	2	Vince	ha	7	0
2B	2	Vince	ha	8	0
2B	2	Vince	ha	9	0
2B	2	Vince	ha	11	0
2B	2	Vince	vh	9	0
2B	2	Vince	vh	10	0
2B	2	Vince	vh	4	1
2B	2	Vince	vh	5	0
2B	2	Vince	vh	6	0
2B	2	Vince	vh	7	0
2B	2	Vince	vh	8	0
2B	2	Vince	vh	11	0
2B	2	Vince	vt	13	0
2B	2	Vince	vt	9	0
2B	2	Vince	vt	10	0
2B	2	Vince	vt	12	1
2B	2	Vince	vt	1	0
2B	2	Vince	vt	2	0
2B	2	Vince	vt	15	0
2B	2	Vince	vt	14	0
2B	2	Vince	vt	4	0
2B	2	Vince	vt	3	1
2B	2	Vince	vt	16	1
2B	2	Vince	vt	5	1
2B	2	Vince	vt	11	0
2B	2	Vince	vt	6	1
2B	2	Vince	vt	7	1
2B	2	Vince	vt	8	1
2C	2	Vince	cp	11	0
2C	2	Vince	cp	1	0
2C	2	Vince	cp	2	0
2C	2	Vince	cp	3	0
2C	2	Vince	cp	4	0
2C	2	Vince	cp	9	0
2C	2	Vince	cp	10	0
2C	2	Vince	cp	6	0
2C	2	Vince	cp	7	0
2C	2	Vince	cp	11	0
2C	2	Vince	cp	5	0
2C	2	Vince	cp	8	1
2C	2	Vince	ha	11	0
2C	2	Vince	ha	5	0
2C	2	Vince	ha	1	0
2C	2	Vince	ha	3	0
2C	2	Vince	ha	4	0
2C	2	Vince	ha	7	0
2C	2	Vince	ha	9	0
2C	2	Vince	ha	10	0
2C	2	Vince	ha	8	0
2C	2	Vince	ha	2	1
2C	2	Vince	ha	6	1
2C	2	Vince	ha	11	0
2C	2	Vince	vh	12	1
2C	2	Vince	vh	12	0
2C	2	Vince	vh	1	0
2C	2	Vince	vh	2	0
2C	2	Vince	vh	3	0
2C	2	Vince	vh	5	0
2C	2	Vince	vh	6	0
2C	2	Vince	vh	7	0
2C	2	Vince	vh	10	0
2C	2	Vince	vh	9	0
2C	2	Vince	vh	4	0
2C	2	Vince	vh	8	1
2C	2	Vince	vt	13	0
2C	2	Vince	vt	17	0
2C	2	Vince	vt	15	0
2C	2	Vince	vt	7	0
2C	2	Vince	vt	1	0
2C	2	Vince	vt	3	0
2C	2	Vince	vt	9	0
2C	2	Vince	vt	2	0
2C	2	Vince	vt	6	0
2C	2	Vince	vt	4	1
2C	2	Vince	vt	8	1
2C	2	Vince	vt	10	1
2C	2	Vince	vt	12	0
2C	2	Vince	vt	11	1
2D	2	Vince	cp	5	0
2D	2	Vince	cp	6	0
2D	2	Vince	cp	8	0
2D	2	Vince	cp	1	0
2D	2	Vince	cp	7	0
2D	2	Vince	cp	4	0
2D	2	Vince	cp	3	0
2D	2	Vince	cp	2	1
2D	2	Vince	cp	10	0
2D	2	Vince	cp	9	1
2D	2	Vince	cp	11	0
2D	2	Vince	ha	1	0
2D	2	Vince	ha	2	0
2D	2	Vince	ha	4	0
2D	2	Vince	ha	6	0
2D	2	Vince	ha	7	0
2D	2	Vince	ha	5	0
2D	2	Vince	ha	3	1
2D	2	Vince	ha	10	0
2D	2	Vince	ha	8	0
2D	2	Vince	ha	9	0
2D	2	Vince	ha	11	0
2D	2	Vince	vh	1	0
2D	2	Vince	vh	4	0
2D	2	Vince	vh	7	0
2D	2	Vince	vh	5	0
2D	2	Vince	vh	8	0
2D	2	Vince	vh	2	1
2D	2	Vince	vh	3	1
2D	2	Vince	vh	6	1
2D	2	Vince	vh	9	0
2D	2	Vince	vh	10	0
2D	2	Vince	vh	11	1
2D	2	Vince	vh	12	0
2D	2	Vince	vh	13	0
2D	2	Vince	vh	14	0
2D	2	Vince	vt	1	0
2D	2	Vince	vt	7	0
2D	2	Vince	vt	8	0
2D	2	Vince	vt	4	0
2D	2	Vince	vt	5	0
2D	2	Vince	vt	6	0
2D	2	Vince	vt	2	0
2D	2	Vince	vt	3	1
2D	2	Vince	vt	10	0
2D	2	Vince	vt	9	0
2D	2	Vince	vt	11	0
2F	2	Vince	cp	9	0
2F	2	Vince	cp	10	0
2F	2	Vince	cp	11	0
2F	2	Vince	cp	5	0
2F	2	Vince	cp	2	0
2F	2	Vince	cp	3	0
2F	2	Vince	cp	6	0
2F	2	Vince	cp	7	0
2F	2	Vince	cp	4	0
2F	2	Vince	cp	8	0
2F	2	Vince	cp	1	1
2F	2	Vince	ha	11	0
2F	2	Vince	ha	1	0
2F	2	Vince	ha	5	0
2F	2	Vince	ha	4	0
2F	2	Vince	ha	2	0
2F	2	Vince	ha	3	1
2F	2	Vince	ha	8	0
2F	2	Vince	ha	10	0
2F	2	Vince	ha	6	0
2F	2	Vince	ha	7	0
2F	2	Vince	ha	9	0
2F	2	Vince	vh	11	0
2F	2	Vince	vh	12	0
2F	2	Vince	vh	1	0
2F	2	Vince	vh	4	0
2F	2	Vince	vh	2	0
2F	2	Vince	vh	5	0
2F	2	Vince	vh	6	0
2F	2	Vince	vh	3	1
2F	2	Vince	vh	8	0
2F	2	Vince	vh	10	0
2F	2	Vince	vh	7	0
2F	2	Vince	vh	9	1
2F	2	Vince	vt	12	0
2F	2	Vince	vt	11	0
2F	2	Vince	vt	11	0
2F	2	Vince	vt	2	0
2F	2	Vince	vt	5	0
2F	2	Vince	vt	1	0
2F	2	Vince	vt	3	0
2F	2	Vince	vt	4	1
2F	2	Vince	vt	10	0
2F	2	Vince	vt	6	0
2F	2	Vince	vt	7	1
2F	2	Vince	vt	8	1
2F	2	Vince	vt		1
2K	2	Vince	cp	1	0
2K	2	Vince	cp	2	0
2K	2	Vince	cp	3	0
2K	2	Vince	cp	4	0
2K	2	Vince	cp	5	0
2K	2	Vince	cp	6	0
2K	2	Vince	cp	8	0
2K	2	Vince	cp	9	0
2K	2	Vince	cp	7	0
2K	2	Vince	ha	2	0
2K	2	Vince	ha	1	1
2K	2	Vince	ha	4	0
2K	2	Vince	ha	5	0
2K	2	Vince	ha	3	1
2K	2	Vince	ha	10	0
2K	2	Vince	ha	7	0
2K	2	Vince	ha	6	0
2K	2	Vince	ha	9	0
2K	2	Vince	ha	8	0
2K	2	Vince	ha	11	0
2K	2	Vince	vh	1	0
2K	2	Vince	vh	2	0
2K	2	Vince	vh	3	0
2K	2	Vince	vh	6	0
2K	2	Vince	vh	5	0
2K	2	Vince	vh	4	1
2K	2	Vince	vh	9	0
2K	2	Vince	vh	7	0
2K	2	Vince	vh	8	0
2K	2	Vince	vh	10	0
2K	2	Vince	vh	11	1
2K	2	Vince	vt	14	0
2K	2	Vince	vt	15	0
2K	2	Vince	vt	1	0
2K	2	Vince	vt	3	0
2K	2	Vince	vt	4	0
2K	2	Vince	vt	5	0
2K	2	Vince	vt	2	1
2K	2	Vince	vt	7	0
2K	2	Vince	vt	6	0
2K	2	Vince	vt	8	1
2K	2	Vince	vt	9	1
2K	2	Vince	vt	10	1
2K	2	Vince	vt	12	0
2K	2	Vince	vt	11	1
2K	2	Vince	vt	13	1
2M	2	Vince	cp	1	0
2M	2	Vince	cp	7	0
2M	2	Vince	cp	2	0
2M	2	Vince	cp	6	0
2M	2	Vince	cp	8	0
2M	2	Vince	cp	4	0
2M	2	Vince	cp	5	0
2M	2	Vince	cp	3	0
2M	2	Vince	cp	9	0
2M	2	Vince	cp	10	0
2M	2	Vince	ha	2	0
2M	2	Vince	ha	4	0
2M	2	Vince	ha	5	0
2M	2	Vince	ha	6	0
2M	2	Vince	ha	1	0
2M	2	Vince	ha	7	0
2M	2	Vince	ha	3	0
2M	2	Vince	ha	8	0
2M	2	Vince	ha	9	0
2M	2	Vince	ha	10	0
2M	2	Vince	vh	1	0
2M	2	Vince	vh	3	0
2M	2	Vince	vh	5	0
2M	2	Vince	vh	8	0
2M	2	Vince	vh	4	0
2M	2	Vince	vh	6	0
2M	2	Vince	vh	2	1
2M	2	Vince	vh	7	1
2M	2	Vince	vh	9	0
2M	2	Vince	vh	10	0
2M	2	Vince	vh	11	0
2M	2	Vince	vt	7	0
2M	2	Vince	vt	6	0
2M	2	Vince	vt	4	0
2M	2	Vince	vt	1	1
2M	2	Vince	vt	2	1
2M	2	Vince	vt	3	1
2M	2	Vince	vt	5	1
2M	2	Vince	vt	8	0
2M	2	Vince	vt	9	0
2M	2	Vince	vt	10	1
2M	2	Vince	vt	11	0
3A	3	Vince	cp	10	0
3A	3	Vince	cp	4	0
3A	3	Vince	cp	8	0
3A	3	Vince	cp	2	0
3A	3	Vince	cp	6	0
3A	3	Vince	cp	7	0
3A	3	Vince	cp	9	0
3A	3	Vince	cp	5	0
3A	3	Vince	cp	1	0
3A	3	Vince	cp	3	0
3A	3	Vince	ha	10	0
3A	3	Vince	ha	9	0
3A	3	Vince	ha	11	0
3A	3	Vince	ha	1	0
3A	3	Vince	ha	2	0
3A	3	Vince	ha	6	0
3A	3	Vince	ha	7	0
3A	3	Vince	ha	5	0
3A	3	Vince	ha	3	0
3A	3	Vince	ha	4	1
3A	3	Vince	ha	8	0
3A	3	Vince	vh	13	0
3A	3	Vince	vh	9	0
3A	3	Vince	vh	10	0
3A	3	Vince	vh	8	1
3A	3	Vince	vh	11	1
3A	3	Vince	vh	12	0
3A	3	Vince	vh	1	0
3A	3	Vince	vh	4	0
3A	3	Vince	vh	7	0
3A	3	Vince	vh	2	0
3A	3	Vince	vh	3	0
3A	3	Vince	vh	5	1
3A	3	Vince	vh	6	1
3A	3	Vince	vt	10	1
3A	3	Vince	vt	14	0
3A	3	Vince	vt	11	0
3A	3	Vince	vt	13	0
3A	3	Vince	vt	12	1
3A	3	Vince	vt	15	0
3A	3	Vince	vt	3	0
3A	3	Vince	vt	9	0
3A	3	Vince	vt	1	1
3A	3	Vince	vt	2	1
3A	3	Vince	vt	4	1
3A	3	Vince	vt	5	1
3A	3	Vince	vt	6	1
3A	3	Vince	vt	7	1
3A	3	Vince	vt	8	1
3B	3	Vince	cp	2	0
3B	3	Vince	cp	5	0
3B	3	Vince	cp	1	0
3B	3	Vince	cp	4	0
3B	3	Vince	cp	3	1
3B	3	Vince	cp	6	1
3B	3	Vince	cp	9	0
3B	3	Vince	cp	10	0
3B	3	Vince	cp	7	0
3B	3	Vince	cp	8	0
3B	3	Vince	ha	1	0
3B	3	Vince	ha	4	0
3B	3	Vince	ha	5	0
3B	3	Vince	ha	3	0
3B	3	Vince	ha	2	0
3B	3	Vince	ha	6	0
3B	3	Vince	ha	7	0
3B	3	Vince	ha	9	0
3B	3	Vince	ha	10	0
3B	3	Vince	ha	8	0
3B	3	Vince	vh	2	0
3B	3	Vince	vh	1	0
3B	3	Vince	vh	3	0
3B	3	Vince	vh	4	0
3B	3	Vince	vh	5	1
3B	3	Vince	vh	8	0
3B	3	Vince	vh	6	0
3B	3	Vince	vh	7	0
3B	3	Vince	vh	9	0
3B	3	Vince	vh	10	0
3B	3	Vince	vt	1	0
3B	3	Vince	vt	4	0
3B	3	Vince	vt	2	0
3B	3	Vince	vt	3	0
3B	3	Vince	vt	5	1
3B	3	Vince	vt	6	0
3B	3	Vince	vt	8	0
3B	3	Vince	vt	7	0
3B	3	Vince	vt	10	0
3B	3	Vince	vt	9	1
3B	3	Vince	vt	11	0
3E	3	Vince	cp	6	0
3E	3	Vince	cp	8	0
3E	3	Vince	cp	2	0
3E	3	Vince	cp	3	0
3E	3	Vince	cp	5	0
3E	3	Vince	cp	9	0
3E	3	Vince	cp	7	0
3E	3	Vince	cp	1	0
3E	3	Vince	cp	4	0
3E	3	Vince	cp	10	0
3E	3	Vince	ha	1	0
3E	3	Vince	ha	2	0
3E	3	Vince	ha	4	0
3E	3	Vince	ha	5	0
3E	3	Vince	ha	6	0
3E	3	Vince	ha	3	0
3E	3	Vince	ha	7	0
3E	3	Vince	ha	8	0
3E	3	Vince	ha	10	0
3E	3	Vince	ha	9	1
3E	3	Vince	vh	1	0
3E	3	Vince	vh	2	0
3E	3	Vince	vh	3	0
3E	3	Vince	vh	4	0
3E	3	Vince	vh	5	0
3E	3	Vince	vh	6	0
3E	3	Vince	vh	7	0
3E	3	Vince	vh	8	0
3E	3	Vince	vh	9	0
3E	3	Vince	vh	10	0
3E	3	Vince	vt	1	1
3E	3	Vince	vt	2	0
3E	3	Vince	vt	3	0
3E	3	Vince	vt	5	0
3E	3	Vince	vt	4	1
3E	3	Vince	vt	6	1
3E	3	Vince	vt	7	1
3E	3	Vince	vt	8	0
3E	3	Vince	vt	9	1
3E	3	Vince	vt	10	1
3E	3	Vince	vt	11	1
3H	3	Vince	cp	1	0
3H	3	Vince	cp	4	0
3H	3	Vince	cp	5	0
3H	3	Vince	cp	2	0
3H	3	Vince	cp	3	0
3H	3	Vince	cp	6	1
3H	3	Vince	cp	7	0
3H	3	Vince	cp	10	0
3H	3	Vince	cp	8	0
3H	3	Vince	cp	9	0
3H	3	Vince	ha	2	0
3H	3	Vince	ha	3	0
3H	3	Vince	ha	5	0
3H	3	Vince	ha	6	0
3H	3	Vince	ha	4	0
3H	3	Vince	ha	1	1
3H	3	Vince	ha	9	0
3H	3	Vince	ha	3	1
3H	3	Vince	ha	7	1
3H	3	Vince	ha	10	0
3H	3	Vince	vh	1	0
3H	3	Vince	vh	4	0
3H	3	Vince	vh	3	0
3H	3	Vince	vh	5	0
3H	3	Vince	vh	2	1
3H	3	Vince	vh	6	0
3H	3	Vince	vh	7	0
3H	3	Vince	vh	8	0
3H	3	Vince	vh	10	0
3H	3	Vince	vh	11	0
3H	3	Vince	vh	9	1
3H	3	Vince	vt	8	0
3H	3	Vince	vt	6	0
3H	3	Vince	vt	1	0
3H	3	Vince	vt	5	0
3H	3	Vince	vt	4	0
3H	3	Vince	vt	2	1
3H	3	Vince	vt	3	1
3H	3	Vince	vt	7	1
3H	3	Vince	vt	8	0
3H	3	Vince	vt	11	0
3H	3	Vince	vt	9	1
3H	3	Vince	vt	10	1
3H	3	Vince	vt	12	1
3I	3	Vince	cp	11	0
3I	3	Vince	cp	12	1
3I	3	Vince	cp	13	0
3I	3	Vince	cp	1	0
3I	3	Vince	cp	2	0
3I	3	Vince	cp	4	0
3I	3	Vince	cp	6	0
3I	3	Vince	cp	8	0
3I	3	Vince	cp	10	0
3I	3	Vince	cp	3	0
3I	3	Vince	cp	5	1
3I	3	Vince	cp	7	1
3I	3	Vince	cp	9	1
3I	3	Vince	cp	14	1
3I	3	Vince	ha	1	1
3I	3	Vince	ha	2	0
3I	3	Vince	ha	5	0
3I	3	Vince	ha	6	0
3I	3	Vince	ha	9	0
3I	3	Vince	ha	4	0
3I	3	Vince	ha	3	0
3I	3	Vince	ha	7	0
3I	3	Vince	ha	8	0
3I	3	Vince	ha	10	1
3I	3	Vince	ha	11	0
3I	3	Vince	ha	12	0
3I	3	Vince	vh	11	0
3I	3	Vince	vh	1	0
3I	3	Vince	vh	2	0
3I	3	Vince	vh	4	0
3I	3	Vince	vh	5	0
3I	3	Vince	vh	6	0
3I	3	Vince	vh	9	0
3I	3	Vince	vh	8	0
3I	3	Vince	vh	10	0
3I	3	Vince	vh	3	1
3I	3	Vince	vh	7	1
3I	3	Vince	vh	11	1
3I	3	Vince	vh	13	0
3I	3	Vince	vt	11	0
3I	3	Vince	vt	13	1
3I	3	Vince	vt	1	0
3I	3	Vince	vt	2	1
3I	3	Vince	vt	7	0
3I	3	Vince	vt	8	0
3I	3	Vince	vt	3	1
3I	3	Vince	vt	5	1
3I	3	Vince	vt	6	1
3I	3	Vince	vt	9	1
3I	3	Vince	vt	10	1
3I	3	Vince	vt	14	0
3K	3	Vince	cp	1	0
3K	3	Vince	cp	3	0
3K	3	Vince	cp	4	0
3K	3	Vince	cp	5	0
3K	3	Vince	cp	7	0
3K	3	Vince	cp	10	0
3K	3	Vince	cp	2	0
3K	3	Vince	cp	6	0
3K	3	Vince	cp	9	0
3K	3	Vince	cp	8	0
3K	3	Vince	ha	5	0
3K	3	Vince	ha	6	0
3K	3	Vince	ha	7	0
3K	3	Vince	ha	1	0
3K	3	Vince	ha	8	0
3K	3	Vince	ha	9	0
3K	3	Vince	ha	10	0
3K	3	Vince	ha	2	0
3K	3	Vince	ha	3	0
3K	3	Vince	ha	4	1
3K	3	Vince	vh	3	0
3K	3	Vince	vh	7	0
3K	3	Vince	vh	1	0
3K	3	Vince	vh	2	0
3K	3	Vince	vh	4	0
3K	3	Vince	vh	5	0
3K	3	Vince	vh	6	0
3K	3	Vince	vh	8	0
3K	3	Vince	vh	9	0
3K	3	Vince	vh	10	0
3K	3	Vince	vt	5	0
3K	3	Vince	vt	2	0
3K	3	Vince	vt	7	0
3K	3	Vince	vt	1	1
3K	3	Vince	vt	3	1
3K	3	Vince	vt	4	1
3K	3	Vince	vt	8	1
3K	3	Vince	vt	9	1
3K	3	Vince	vt	10	1
3K	3	Vince	vt	11	1
3L	3	Vince	cp	2	0
3L	3	Vince	cp	6	0
3L	3	Vince	cp	4	0
3L	3	Vince	cp	5	0
3L	3	Vince	cp	1	1
3L	3	Vince	cp	3	1
3L	3	Vince	cp	7	1
3L	3	Vince	cp	8	0
3L	3	Vince	cp	10	0
3L	3	Vince	cp	9	0
3L	3	Vince	ha	7	0
3L	3	Vince	ha	1	0
3L	3	Vince	ha	4	0
3L	3	Vince	ha	5	0
3L	3	Vince	ha	8	0
3L	3	Vince	ha	2	0
3L	3	Vince	ha	3	1
3L	3	Vince	ha	6	1
3L	3	Vince	ha	9	1
3L	3	Vince	ha	10	1
3L	3	Vince	ha	11	0
3L	3	Vince	vh	5	0
3L	3	Vince	vh	10	0
3L	3	Vince	vh	1	0
3L	3	Vince	vh	4	0
3L	3	Vince	vh	6	0
3L	3	Vince	vh	2	1
3L	3	Vince	vh	3	1
3L	3	Vince	vh	7	1
3L	3	Vince	vh	8	1
3L	3	Vince	vh	9	1
3L	3	Vince	vh	11	1
3L	3	Vince	vh	12	0
3L	3	Vince	vh	13	1
3L	3	Vince	vt	2	0
3L	3	Vince	vt	4	0
3L	3	Vince	vt	7	0
3L	3	Vince	vt	9	0
3L	3	Vince	vt	8	0
3L	3	Vince	vt	1	1
3L	3	Vince	vt	3	1
3L	3	Vince	vt	5	1
3L	3	Vince	vt	6	1
3L	3	Vince	vt	10	1
3L	3	Vince	vt	11	1
4A	4	Heli	ha	1	0
4A	4	Heli	vh	1	0
4D	4	Heli	cp	1	0
4D	4	Heli	cp	2	1
4D	4	Heli	cp	5	0
4D	4	Heli	cp	4	0
4D	4	Heli	cp	3	0
4D	4	Heli	cp	6	0
4D	4	Heli	cp	7	0
4D	4	Heli	cp	8	1
4D	4	Heli	cp	9	0
4D	4	Heli	cp	10	0
4D	4	Heli	cp	10	1
4D	4	Heli	ha	2	0
4D	4	Heli	ha	1	1
4D	4	Heli	ha	3	0
4D	4	Heli	ha	4	0
4D	4	Heli	ha	5	0
4D	4	Heli	ha	6	1
4D	4	Heli	ha	7	0
4D	4	Heli	ha	9	0
4D	4	Heli	ha	10	0
4D	4	Heli	ha	8	0
4D	4	Heli	vh	1	0
4D	4	Heli	vh	2	1
4D	4	Heli	vh	3	0
4D	4	Heli	vh	4	0
4D	4	Heli	vh	5	1
4D	4	Heli	vh	7	0
4D	4	Heli	vh	6	1
4D	4	Heli	vh	8	0
4D	4	Heli	vh	9	1
4D	4	Heli	vh	10	1
4D	4	Heli	vh	11	1
4D	4	Heli	vh	12	0
4D	4	Heli	vt	1	1
4D	4	Heli	vt	2	1
4D	4	Heli	vt	5	0
4D	4	Heli	vt	4	0
4D	4	Heli	vt	3	1
4D	4	Heli	vt	6	1
4D	4	Heli	vt	7	1
4D	4	Heli	vt	8	1
4D	4	Heli	vt	9	1
4D	4	Heli	vt	10	1
4E	4	Heli	cp	1	0
4E	4	Heli	cp	2	0
4E	4	Heli	cp	4	0
4E	4	Heli	cp	5	0
4E	4	Heli	cp	3	1
4E	4	Heli	cp	7	0
4E	4	Heli	cp	8	0
4E	4	Heli	cp	10	0
4E	4	Heli	cp	6	0
4E	4	Heli	cp	9	1
4E	4	Heli	cp	11	0
4E	4	Heli	cp	11	0
4E	4	Heli	ha	11	1
4E	4	Heli	ha	12	0
4E	4	Heli	ha	4	0
4E	4	Heli	ha	2	0
4E	4	Heli	ha	1	0
4E	4	Heli	ha	5	1
4E	4	Heli	ha	3	0
4E	4	Heli	ha	7	0
4E	4	Heli	ha	10	0
4E	4	Heli	ha	8	0
4E	4	Heli	ha	6	1
4E	4	Heli	ha	9	1
4E	4	Heli	ha	13	0
4E	4	Heli	ha	14	0
4E	4	Heli	vh	14	0
4E	4	Heli	vh	1	0
4E	4	Heli	vh	2	0
4E	4	Heli	vh	4	0
4E	4	Heli	vh	3	1
4E	4	Heli	vh	5	1
4E	4	Heli	vh	6	0
4E	4	Heli	vh	8	0
4E	4	Heli	vh	9	0
4E	4	Heli	vh	7	1
4E	4	Heli	vh	10	1
4E	4	Heli	vh	15	0
4E	4	Heli	vh	11	1
4E	4	Heli	vh	15	0
4E	4	Heli	vh	13	0
4E	4	Heli	vh	12	1
4E	4	Heli	vt	14	1
4E	4	Heli	vt	16	0
4E	4	Heli	vt	4	0
4E	4	Heli	vt	2	0
4E	4	Heli	vt	3	0
4E	4	Heli	vt	1	1
4E	4	Heli	vt	5	1
4E	4	Heli	vt	9	0
4E	4	Heli	vt	8	0
4E	4	Heli	vt	10	0
4E	4	Heli	vt	6	1
4E	4	Heli	vt	7	1
4E	4	Heli	vt	11	1
4E	4	Heli	vt	12	1
4E	4	Heli	vt	13	0
4E	4	Heli	vt	15	1
4I	4	Heli	cp	8	0
4I	4	Heli	cp	1	0
4I	4	Heli	cp	5	0
4I	4	Heli	cp	2	0
4I	4	Heli	cp	7	1
4I	4	Heli	cp	9	0
4I	4	Heli	cp	3	1
4I	4	Heli	cp	4	1
4I	4	Heli	cp	6	1
4I	4	Heli	cp	10	1
4I	4	Heli	ha	3	0
4I	4	Heli	ha	4	0
4I	4	Heli	ha	5	0
4I	4	Heli	ha	6	0
4I	4	Heli	ha	10	0
4I	4	Heli	ha	8	0
4I	4	Heli	ha	1	1
4I	4	Heli	ha	2	1
4I	4	Heli	ha	7	1
4I	4	Heli	ha	9	1
4I	4	Heli	vh	1	0
4I	4	Heli	vh	5	0
4I	4	Heli	vh	6	0
4I	4	Heli	vh	2	0
4I	4	Heli	vh	3	1
4I	4	Heli	vh	4	1
4I	4	Heli	vh	7	1
4I	4	Heli	vh	8	1
4I	4	Heli	vh	9	1
4I	4	Heli	vh	10	1
4I	4	Heli	vt	4	0
4I	4	Heli	vt	9	0
4I	4	Heli	vt	1	1
4I	4	Heli	vt	2	1
4I	4	Heli	vt	3	1
4I	4	Heli	vt	5	1
4I	4	Heli	vt	6	1
4I	4	Heli	vt	7	1
4I	4	Heli	vt	8	1
4I	4	Heli	vt	10	1
4N	4	Heli	vh	1	0
4N	4	Heli	vt	1	0
4N	4	Heli	vt	2	1
4Q	4	Heli	cp	1	0
4Q	4	Heli	cp	2	0
4Q	4	Heli	cp	3	0
4Q	4	Heli	cp	4	0
4Q	4	Heli	cp	5	0
4Q	4	Heli	cp	6	0
4Q	4	Heli	cp	7	0
4Q	4	Heli	cp	9	0
4Q	4	Heli	cp	8	0
4Q	4	Heli	cp	10	0
4Q	4	Heli	ha	2	0
4Q	4	Heli	ha	1	0
4Q	4	Heli	ha	7	0
4Q	4	Heli	ha	4	0
4Q	4	Heli	ha	5	0
4Q	4	Heli	ha	6	0
4Q	4	Heli	ha	3	1
4Q	4	Heli	ha	9	0
4Q	4	Heli	ha	8	1
4Q	4	Heli	ha	10	0
4Q	4	Heli	vh	2	0
4Q	4	Heli	vh	1	0
4Q	4	Heli	vh	3	1
4Q	4	Heli	vh	5	0
4Q	4	Heli	vh	8	0
4Q	4	Heli	vh	4	0
4Q	4	Heli	vh	6	0
4Q	4	Heli	vh	7	1
4Q	4	Heli	vh	9	0
4Q	4	Heli	vh	10	1
4Q	4	Heli	vh	11	0
4Q	4	Heli	vt	1	0
4Q	4	Heli	vt	2	0
4Q	4	Heli	vt	3	0
4Q	4	Heli	vt	5	0
4Q	4	Heli	vt	6	0
4Q	4	Heli	vt	7	1
4Q	4	Heli	vt	8	1
4Q	4	Heli	vt	10	0
4R	4	Heli	ha	1	0
4R	4	Heli	vh	1	0
5A	5	Heli	cp	1	0
5A	5	Heli	cp	2	0
5A	5	Heli	ha	1	0
5A	5	Heli	ha	2	0
5A	5	Heli	ha	3	0
5A	5	Heli	vh	1	0
5A	5	Heli	vh	2	0
5A	5	Heli	vt	1	0
5A	5	Heli	vt	2	1
5C	5	Heli	cp	6	0
5C	5	Heli	cp	1	0
5C	5	Heli	cp	2	0
5C	5	Heli	cp	3	0
5C	5	Heli	cp	4	0
5C	5	Heli	cp	5	1
5C	5	Heli	cp	7	0
5C	5	Heli	cp	8	1
5C	5	Heli	cp	10	0
5C	5	Heli	cp	9	0
5C	5	Heli	cp	11	0
5C	5	Heli	cp	12	1
5C	5	Heli	ha	4	0
5C	5	Heli	ha	5	0
5C	5	Heli	ha	1	0
5C	5	Heli	ha	2	0
5C	5	Heli	ha	3	0
5C	5	Heli	ha	7	0
5C	5	Heli	ha	9	0
5C	5	Heli	ha	6	0
5C	5	Heli	ha	8	1
5C	5	Heli	ha	10	0
5C	5	Heli	ha	11	0
5C	5	Heli	vh	2	0
5C	5	Heli	vh	4	0
5C	5	Heli	vh	1	0
5C	5	Heli	vh	5	0
5C	5	Heli	vh	3	0
5C	5	Heli	vh	6	0
5C	5	Heli	vh	7	0
5C	5	Heli	vh	9	0
5C	5	Heli	vh	10	0
5C	5	Heli	vh	8	1
5C	5	Heli	vt	5	1
5C	5	Heli	vt	1	1
5C	5	Heli	vt	2	1
5C	5	Heli	vt	3	1
5C	5	Heli	vt	4	1
5C	5	Heli	vt	6	1
5C	5	Heli	vt	7	1
5C	5	Heli	vt	8	1
5C	5	Heli	vt	9	1
5C	5	Heli	vt	10	1
5H	5	Heli	cp	3	0
5H	5	Heli	cp	1	0
5H	5	Heli	cp	2	0
5H	5	Heli	cp	5	0
5H	5	Heli	cp	4	1
5H	5	Heli	cp	9	0
5H	5	Heli	cp	10	0
5H	5	Heli	cp	6	0
5H	5	Heli	cp	8	0
5H	5	Heli	cp	7	0
5H	5	Heli	cp	11	0
5H	5	Heli	ha	2	0
5H	5	Heli	ha	5	0
5H	5	Heli	ha	1	0
5H	5	Heli	ha	3	0
5H	5	Heli	ha	4	0
5H	5	Heli	ha	6	0
5H	5	Heli	ha	9	0
5H	5	Heli	ha	7	0
5H	5	Heli	ha	8	0
5H	5	Heli	ha	10	0
5H	5	Heli	vh	1	0
5H	5	Heli	vh	2	0
5H	5	Heli	vh	4	0
5H	5	Heli	vh	5	0
5H	5	Heli	vh	3	0
5H	5	Heli	vh	6	0
5H	5	Heli	vh	8	0
5H	5	Heli	vh	7	0
5H	5	Heli	vh	9	0
5H	5	Heli	vh	10	0
5H	5	Heli	vt	4	0
5H	5	Heli	vt	5	0
5H	5	Heli	vt	2	0
5H	5	Heli	vt	1	0
5H	5	Heli	vt	3	1
5H	5	Heli	vt	7	0
5H	5	Heli	vt	9	0
5H	5	Heli	vt	6	1
5H	5	Heli	vt	8	1
5H	5	Heli	vt	10	0
5H	5	Heli	vt	11	1
5H	5	Heli	vt	14	0
5H	5	Heli	vt	12	1
5H	5	Heli	vt	12	0
5L	5	Heli	cp	1	0
5L	5	Heli	cp	3	0
5L	5	Heli	cp	2	0
5L	5	Heli	cp	6	0
5L	5	Heli	cp	3	0
5L	5	Heli	cp	4	1
5L	5	Heli	cp	5	1
5L	5	Heli	cp	7	0
5L	5	Heli	cp	8	0
5L	5	Heli	cp	9	0
5L	5	Heli	cp	10	0
5L	5	Heli	ha	3	0
5L	5	Heli	ha	1	0
5L	5	Heli	ha	2	1
5L	5	Heli	ha	5	0
5L	5	Heli	ha	4	0
5L	5	Heli	ha	6	0
5L	5	Heli	ha	7	0
5L	5	Heli	ha	8	0
5L	5	Heli	ha	9	1
5L	5	Heli	ha	10	0
5L	5	Heli	vh	2	0
5L	5	Heli	vh	10	0
5L	5	Heli	vh	1	0
5L	5	Heli	vh	4	0
5L	5	Heli	vh	5	0
5L	5	Heli	vh	6	0
5L	5	Heli	vh	7	0
5L	5	Heli	vh	8	0
5L	5	Heli	vh	9	0
5L	5	Heli	vt	2	0
5L	5	Heli	vt	1	1
5L	5	Heli	vt	3	1
5L	5	Heli	vt	4	1
5L	5	Heli	vt	6	1
5L	5	Heli	vt	7	0
5L	5	Heli	vt	8	1
5L	5	Heli	vt	10	0
5L	5	Heli	vt	9	1
6B	6	Heli	cp	1	0
6B	6	Heli	cp	2	0
6B	6	Heli	cp	3	0
6B	6	Heli	ha	1	1
6B	6	Heli	ha	2	1
6B	6	Heli	ha	3	1
6B	6	Heli	vh	1	0
6B	6	Heli	vh	2	0
6B	6	Heli	vh	3	0
6B	6	Heli	vt	1	1
6B	6	Heli	vt	2	0
6B	6	Heli	vt	3	1
6E	6	Heli	cp	1	0
6E	6	Heli	cp	2	0
6E	6	Heli	cp	1	0
6E	6	Heli	cp	3	0
6E	6	Heli	cp	5	0
6E	6	Heli	cp	6	0
6E	6	Heli	cp	2	0
6E	6	Heli	cp	4	0
6E	6	Heli	cp	8	0
6E	6	Heli	cp	7	0
6E	6	Heli	cp	9	0
6E	6	Heli	cp	10	0
6E	6	Heli	ha	1	0
6E	6	Heli	ha	1	1
6E	6	Heli	ha	2	1
6E	6	Heli	ha	3	0
6E	6	Heli	ha	4	0
6E	6	Heli	ha	2	1
6E	6	Heli	ha	6	0
6E	6	Heli	ha	5	1
6E	6	Heli	ha	7	1
6E	6	Heli	ha	8	1
6E	6	Heli	ha	9	1
6E	6	Heli	ha	10	0
6E	6	Heli	ha	11	0
6E	6	Heli	ha	12	0
6E	6	Heli	ha	12	0
6E	6	Heli	ha	14	0
6E	6	Heli	ha	17	0
6E	6	Heli	vh	1	0
6E	6	Heli	vh	1	1
6E	6	Heli	vh	2	1
6E	6	Heli	vh	5	0
6E	6	Heli	vh	2	0
6E	6	Heli	vh	7	0
6E	6	Heli	vh	6	0
6E	6	Heli	vh	3	0
6E	6	Heli	vh	4	1
6E	6	Heli	vh	8	0
6E	6	Heli	vh	10	0
6E	6	Heli	vh	9	1
6E	6	Heli	vh	12	0
6E	6	Heli	vh	11	1
6E	6	Heli	vh	14	0
6E	6	Heli	vt	1	0
6E	6	Heli	vt	2	0
6E	6	Heli	vt	1	1
6E	6	Heli	vt	3	0
6E	6	Heli	vt	2	1
6E	6	Heli	vt	4	1
6E	6	Heli	vt	7	0
6E	6	Heli	vt	6	0
6E	6	Heli	vt	5	1
6E	6	Heli	vt	8	1
6E	6	Heli	vt	10	0
6E	6	Heli	vt	9	0
6E	6	Heli	vt	11	0
6E	6	Heli	vt	14	1
6E	6	Heli	vt	12	0
6E	6	Heli	vt	14	0
6E	6	Heli	vt	12	1
6N	6	Heli	vh	1	1

## Sheet: code
CODE for data3
family	family ID
replicate_population	replicate population of the parents; replicate populations 1-3 in Vincetoxicum selection line and 4-6 in Helianthus selection line
selection_line	selection line; Vince=Vincetoxicum, Heli=Helianthus
food_plant	food plant during the bioassay; vh=Vincetoxicum hirundinaria, ha=Helianthus annuus, cp=Centaurea phrygia, vt=Verbascum thapsus
individual	individual number within a family
developmental_time	developmental time in days
sex	sex, F=female, M=male
biomass	adult biomass mg
dead	0=survided, 1=dead
