# Supplementary material for: Genetic drift precluded adaptation of an insect seed predator to a novel host plant in a long-term selection experiment
Source: PLoS One. 2018 Jun 12;13(6):e0198869. doi: 10.1371/journal.pone.0198869 (PMC5997315; doi:10.1371/journal.pone.0198869)
Supplement: S4 Dataset — (XLSX) [file pone.0198869.s008.xlsx]

## Sheet: data4
"Title line:"Lyga msat start-mid-end N=386""
Lyga-04
Lyga-05
Lyga-13
Lyga-16
Lyga-18
Lyga-32
Lyga-44
Lyga-52
Lyga-53
Lyga-55
Lyga-61
Lyga-62
POP
Start ,	093099	101101	176190	156172	159167	305305	322324	094094	117121	098104	257257	118118
Start ,	093095	101101	172201	172174	159167	305308	325325	094094	111113	079104	257257	125127
Start ,	089091	101101	176201	160180	159167	305305	324324	092094	113119	079104	000000	125125
Start ,	089093	101101	172186	160164	159167	308311	322324	092094	113121	098104	255257	125125
Start ,	087093	101101	172201	000000	159167	305305	322325	094094	113121	079104	000000	125125
Start ,	099107	101101	176201	160172	159159	305305	322322	092094	117119	079079	000000	125127
Start ,	087093	101104	000000	160174	159159	305308	325325	092094	113119	098098	255257	118127
Start ,	091091	101101	172201	160160	159167	305305	322324	094094	113119	079104	000000	125125
Start ,	093099	101101	186201	160174	167167	305305	324325	094094	111113	104104	257257	125127
Start ,	087093	101101	172197	160160	159167	305305	325325	094094	117121	079104	255255	125127
Start ,	089093	101101	172201	160174	159159	305305	325325	092094	113117	079079	255255	127127
Start ,	087089	101101	178178	162162	159159	305311	322325	094094	117121	096098	257257	125125
Start ,	087089	101101	178186	172174	159167	305308	325325	094094	111119	096104	255255	125127
Start ,	087089	101101	201201	160160	159159	305308	324325	092094	119121	079079	255257	125125
Start ,	087089	101101	176201	160162	159167	305305	322322	092092	113121	098104	257257	125125
Start ,	093099	101101	201201	160160	159159	305308	325325	092094	121121	079079	255257	118125
Start ,	087089	101101	201201	160160	159159	305308	324325	092094	117121	079079	255257	125125
Start ,	087099	101101	186201	174174	159167	305308	324325	094094	113119	079104	255255	125127
Start ,	099107	101101	201201	162162	159167	305308	322325	094094	113119	079104	255255	125125
Start ,	089093	101101	172186	000000	159167	305308	322324	094094	113121	079104	257257	125125
Start ,	087093	101101	178201	174174	159167	305305	322325	094094	111113	098104	000000	125127
Start ,	093095	101101	178201	160160	159159	308308	322325	092092	113121	079098	255255	118125
Start ,	093099	101101	172201	162172	159167	308311	322325	092094	113119	079104	255257	118125
Start ,	089099	101101	178201	160180	159159	305305	324325	092092	113121	079096	246246	125125
Start ,	093097	101101	186201	164174	159167	305305	322325	094094	113117	079104	257257	125127
Start ,	087099	101101	201201	164172	159167	305305	322324	094094	113119	079104	257257	125127
Start ,	089093	101101	176186	160162	167167	308308	322325	094094	113117	104104	255257	125125
Start ,	089093	101101	176203	156156	167187	308311	325328	092094	113119	102104	246257	125125
Start ,	089099	101101	190201	160174	159167	308311	322324	094094	113121	079104	255257	125125
Start ,	087089	101101	190201	164172	159167	305311	322325	092094	119121	079104	257257	125127
POP
MidA ,	095105	101101	190201	174174	159159	305314	325325	094094	113117	079079	255255	125127
MidA ,	087095	101101	176201	162174	159167	305308	322325	094094	113119	098104	255255	125127
MidA ,	089097	101101	201201	156174	159159	305305	324325	092092	119121	079079	000000	118127
MidA ,	087097	101101	172176	160174	159167	305305	325325	094094	113121	079104	257257	118127
MidA ,	089095	101101	176178	156160	159167	305305	324325	092094	113121	098104	000000	118118
MidA ,	089099	101101	178201	156160	159167	305314	324324	092092	119121	098104	255257	118125
MidA ,	089097	101101	201201	156160	159159	305314	322324	092094	121121	079079	255255	118127
MidA ,	089095	101101	176201	156156	167167	305305	324324	092094	113113	104104	000000	118118
MidA ,	087095	101101	201201	160174	159159	305314	325325	092094	113113	079079	255257	118127
MidA ,	089089	101101	176190	160160	167167	305305	322325	092094	113117	104104	257257	118127
MidA ,	087087	101101	197201	160180	159159	305308	324325	092092	117119	079098	255255	125125
MidA ,	095099	101101	176201	156174	167167	305305	324325	092094	113113	104104	000000	118127
MidA ,	087095	101101	201201	156164	159159	308314	324325	094094	113119	079079	255255	118125
MidA ,	087095	101101	190201	174174	159159	305314	325325	092094	113113	079079	255255	125127
MidA ,	087087	101101	197201	174174	159159	305305	324325	092092	113117	079098	000000	125127
MidA ,	089097	101101	201201	156156	159167	308314	324324	092094	113121	079104	255255	118118
MidA ,	095099	101101	176201	156174	167167	305308	324325	094094	113113	104104	255255	118127
MidA ,	099099	101101	197201	160162	159159	305308	322322	094094	113117	079098	255255	125127
MidA ,	089095	101101	201201	174174	159167	305308	325325	094094	113113	079104	255255	127127
MidA ,	087095	101101	190201	156180	000000	305308	324325	092092	113113	079079	000000	118125
MidA ,	089093	101101	172201	164174	159167	308308	322325	092092	119121	079104	255255	125127
MidA ,	097099	101101	190201	156172	159167	305305	322324	092092	117121	079104	000000	118127
MidA ,	097099	101101	201201	156174	159167	305305	324325	094094	113121	079104	000000	118127
MidA ,	000000	101101	176201	156156	167167	305305	324324	092094	113121	104104	000000	118118
MidA ,	087089	101101	172201	162162	159159	308308	322324	094094	113117	098098	255255	125125
MidA ,	089095	101101	201201	156174	159167	305305	324325	092094	113113	079104	000000	118127
MidA ,	099099	101101	176201	160174	159167	305305	325325	094094	113121	079104	255255	118127
MidA ,	087097	101101	172176	156160	159167	308314	324324	092094	113121	079104	255255	118125
MidA ,	089099	101101	190201	160172	159159	305314	322325	092092	111119	079079	255255	125127
MidA ,	087095	101101	176201	156160	159167	305314	324325	092094	113113	079104	255257	118118
POP
MidB ,	093097	101101	201201	160172	159159	305308	322325	092092	113117	079079	255255	127127
MidB ,	087093	101101	178201	162162	159159	305305	322322	092092	113119	079098	257257	125125
MidB ,	087089	101101	172178	160160	159159	311311	322322	092092	113117	079096	257257	125125
MidB ,	087093	101101	178178	160162	159159	305314	322325	094094	119121	096098	255255	125125
MidB ,	089089	101101	176201	172172	159167	305305	324325	092094	113113	079104	000000	125127
MidB ,	087089	101101	186201	160160	159167	305305	325325	092094	113119	079104	255255	118118
MidB ,	089089	101101	190201	174174	159159	305305	325325	092094	113121	079079	000000	125127
MidB ,	089095	101101	186201	160160	159167	305305	324325	092094	113121	079104	000000	125125
MidB ,	087089	101101	178186	160162	159167	305305	322325	094094	117121	098104	000000	125127
MidB ,	087093	101101	201201	160160	159167	305308	325325	092094	119121	079104	255255	118125
MidB ,	089093	101101	186201	160160	159167	305308	324325	092094	113121	079104	255255	118125
MidB ,	089093	101101	201201	160160	159159	305308	325325	092094	113121	079079	000000	118118
MidB ,	087089	101101	186201	160174	159167	305308	324325	092092	113117	079104	255255	125127
MidB ,	089093	101101	178201	160160	159159	305314	324325	092094	113121	079096	246255	125125
MidB ,	087093	101101	176201	156174	159167	305308	322324	092094	119121	079104	255255	118127
MidB ,	089095	101101	186201	160174	159167	305314	324325	092092	113113	079104	255257	125127
MidB ,	087093	101101	201201	156160	159159	305308	322324	092094	113113	079079	255255	118125
MidB ,	087093	101101	176201	160174	159167	305308	325325	092094	117121	098104	255255	125127
MidB ,	087093	101101	178201	156160	159159	305308	324325	094094	119121	079096	255255	118125
MidB ,	089093	101101	176201	160174	159167	305314	324325	092092	113121	079104	246255	125127
MidB ,	000000	101101	178201	160172	159159	305308	322325	092092	113113	079096	255255	125127
MidB ,	087089	101101	176178	160160	159167	305305	325325	092092	117121	098104	257257	125125
MidB ,	093095	101101	201201	160160	159159	305305	322324	092094	113113	079079	246246	125125
MidB ,	087089	101101	178186	160160	159167	305305	324325	094094	117119	098104	255255	125125
MidB ,	087093	101101	176176	160172	167167	305305	325325	092094	117121	104104	257257	118125
MidB ,	093093	101101	178178	156174	159159	308314	324325	094094	121121	096098	255255	118127
MidB ,	089095	101101	178201	160174	159159	305308	325325	092092	113113	079096	255255	125127
MidB ,	089093	101101	172186	174174	159167	305305	322325	092094	113113	079104	257257	125127
MidB ,	087093	101101	176190	174174	159167	305305	325325	092092	119121	079104	000000	125127
MidB ,	087099	101101	178201	160160	159159	305308	325325	092092	113117	079096	255255	125125
POP
MidC ,	089099	101101	172172	158174	159159	305308	322325	092094	119121	079079	255257	125127
MidC ,	089099	101101	176176	158180	000000	305308	325325	092092	119121	104104	000000	125127
MidC ,	087099	101101	186190	158162	000000	305308	322325	092094	119119	079104	255255	125127
MidC ,	087089	101101	176186	162174	167167	305308	322322	094094	119121	104104	255257	125125
MidC ,	089091	101101	190201	174180	159159	311311	322325	092094	113121	079079	257257	125125
MidC ,	089091	101101	172201	174180	159159	308308	322325	092094	113121	079079	257257	125125
MidC ,	089089	000000	176176	174180	000000	305308	322325	094094	121121	104104	000000	125125
MidC ,	099099	101101	172176	172174	159167	305305	322322	092094	117119	079104	255255	118125
MidC ,	089091	101101	186190	160174	000000	305305	322322	092094	113121	079104	000000	125125
MidC ,	089099	101101	190190	156174	159167	305305	322324	092094	119121	079104	255255	118125
MidC ,	089099	101101	176190	172174	159167	305311	322322	092094	119121	079104	255257	118125
MidC ,	089089	101101	176190	158172	159167	305311	322325	092092	121121	079104	255257	118127
MidC ,	089091	101101	172201	172174	159159	305314	322322	092094	113121	079079	257257	118125
MidC ,	089091	101101	190201	172174	159159	305311	322322	092092	113121	079079	257257	118125
MidC ,	089099	101101	178190	158160	159159	305308	325325	092094	119119	079096	255257	125127
MidC ,	091091	101101	176176	174174	167167	305308	322322	094094	113121	104104	257257	125125
MidC ,	089099	101101	176201	172174	159167	308314	322322	092094	119121	104106	255257	118125
MidC ,	087099	101101	172176	160172	159167	305308	322322	092092	117119	079104	255255	118125
MidC ,	087089	101101	190201	162174	159159	305314	322322	094094	117121	079106	257257	125125
MidC ,	087089	101101	176186	158162	167167	305308	322325	092094	119121	104104	255257	125127
MidC ,	087089	101101	186190	160174	159167	305308	322325	094094	119121	079104	257257	125125
MidC ,	087087	101101	176176	162162	000000	305308	322322	094094	119121	104104	000000	125125
MidC ,	099099	101101	172201	174174	159159	305305	322322	092092	119119	079079	255255	125125
MidC ,	091099	101101	172172	158174	159159	305305	322325	092094	113119	079079	255255	125127
MidC ,	089091	101101	172176	158180	159167	305314	325325	092094	113121	098104	255257	125127
MidC ,	089089	101101	172201	172180	159159	311314	322325	092094	121121	079079	257257	118125
MidC ,	087099	101101	186201	162180	159167	305308	322325	092092	117119	104106	255257	125125
MidC ,	099099	101101	176201	158172	159167	305305	322325	094094	119119	104106	255255	118127
MidC ,	089099	101101	172190	156180	159167	305305	000000	092094	119121	079104	257257	118125
POP
MidD ,	095099	101101	172201	160172	159159	305305	325325	092094	113117	079079	000000	125127
MidD ,	089095	101101	172178	160172	159159	305305	322325	092094	113113	079098	257257	125127
MidD ,	099099	101101	201201	172174	000000	305305	325325	092094	113117	079079	000000	127127
MidD ,	087095	101101	172172	160172	159159	305305	322322	092094	113119	079098	257257	118125
MidD ,	093099	101101	176201	160160	000000	305305	322325	094094	117121	079079	257257	125125
MidD ,	095099	101101	176201	160172	159159	305305	322325	094094	113117	079079	257257	118125
MidD ,	095099	101101	172201	160172	159159	305305	325325	092094	113117	079079	000000	125127
MidD ,	087099	101101	172176	160172	159159	305305	322325	092094	117119	079098	255257	125127
MidD ,	000000	101101	178201	160160	159159	305305	322322	094094	113113	079098	000000	125125
MidD ,	093097	101101	172201	160172	159159	305305	325325	094094	117121	079079	000000	118127
MidD ,	093099	101101	172201	172172	159159	305305	322325	092092	117121	079079	257257	125127
MidD ,	087097	101101	172178	160160	159159	305305	322322	094094	117119	098098	000000	125125
MidD ,	089097	101101	172201	160160	159159	305305	322325	092094	113117	079079	000000	118125
MidD ,	089097	101101	178201	160172	159159	305305	322322	094094	113117	079098	257257	118125
MidD ,	000000	101101	172201	160172	159159	305305	325325	094094	113121	079079	257257	125127
MidD ,	089097	101101	172201	172174	159159	305305	325325	094094	113117	079079	257257	127127
MidD ,	087089	101101	172172	172172	159159	305305	322325	092094	113119	079079	255255	118127
MidD ,	087093	101101	176201	160160	159159	305305	322322	094094	119121	079079	000000	125125
MidD ,	089097	101101	172176	172174	159159	305305	325325	094094	113117	079079	000000	127127
MidD ,	087099	101101	172201	160172	159159	305305	322325	094094	117119	079098	255255	125127
MidD ,	095095	101101	172172	160160	159159	305305	000000	094094	113113	079079	000000	125125
MidD ,	095095	101101	172178	160172	159159	305305	322325	094094	113117	079098	000000	118118
MidD ,	089097	101101	178201	160172	159159	305305	322322	094094	113117	079098	000000	118125
MidD ,	095097	101101	176201	160172	159159	305305	322322	094094	113117	079079	000000	118125
MidD ,	095095	101101	172201	160160	159159	305305	322322	094094	113113	079079	000000	125125
MidD ,	095095	101101	172178	160172	159159	305305	325325	092094	113113	079098	000000	118127
MidD ,	093097	101101	172172	172172	159159	305305	322325	092094	117121	079079	255257	118127
MidD ,	089089	101101	172172	160172	159159	305305	322322	094094	113117	079079	257257	118125
MidD ,	089099	101101	172176	172174	159159	305305	325325	094094	113113	079079	000000	127127
POP
MidE ,	097107	101101	201201	156156	159159	305305	324324	094094	119121	079079	000000	118118
MidE ,	089107	101101	201201	160160	159159	305308	324325	092094	117119	079079	255257	118125
MidE ,	000000	101101	201201	156160	159159	308308	324325	094094	119119	079079	255255	118127
MidE ,	107107	101101	201201	156160	159159	305308	324324	094094	119119	079079	255255	118125
MidE ,	099107	101101	178201	160174	159159	305308	000000	092094	113119	079096	255255	118127
MidE ,	095107	101101	201201	156160	159159	305305	324325	094094	117119	079079	000000	118118
MidE ,	095107	101101	201201	156160	159159	305305	000000	094094	117119	079079	000000	118127
MidE ,	087089	101101	172201	156172	159159	305305	324324	094094	113121	079079	257257	118127
MidE ,	107107	101101	201201	156156	159159	305308	324324	094094	119119	079079	257257	118118
MidE ,	087095	101101	178201	160160	159159	305308	325325	094094	117119	079098	255257	125127
MidE ,	107107	101101	201201	160174	159159	305308	322325	092092	119119	079079	257257	127127
MidE ,	107107	101101	201201	156160	159159	305305	324325	094094	119119	079079	000000	118127
MidE ,	095107	101101	201201	156160	159159	308308	322324	092094	117119	079079	255255	118127
MidE ,	089107	101101	201201	160160	159159	305308	325325	094094	113119	079079	257257	118127
MidE ,	089107	101101	201201	156160	159159	305308	324324	094094	113119	079079	255255	118125
MidE ,	093095	101101	201201	156160	159159	305305	324324	094094	117121	079079	000000	118125
MidE ,	095107	101101	201201	156160	159159	305305	324325	094094	117119	079079	000000	118127
MidE ,	095107	101101	201201	156160	159159	305308	324325	094094	117119	079079	255255	118127
MidE ,	089107	101101	201201	156160	159159	305308	324325	094094	111119	079079	257257	118127
MidE ,	089099	101101	178201	156174	159159	305305	324325	092094	113117	079096	257257	118127
MidE ,	095107	101101	201201	160160	159159	305305	324325	094094	117119	079079	000000	125127
MidE ,	089107	101101	201201	160174	159159	308308	000000	094094	111119	079079	255257	127127
MidE ,	089099	101101	201201	000000	159159	305305	324324	092094	117121	079079	000000	125127
MidE ,	107107	101101	172201	156172	159159	305305	324324	094094	119119	079079	000000	118127
MidE ,	099107	101101	178201	160160	159159	305308	325325	092094	113119	079096	257257	118127
MidE ,	000000	101101	178201	160160	159159	305308	325325	094094	113117	079096	255257	118127
MidE ,	107107	101101	201201	160174	159159	305308	322325	092092	119119	079079	255255	127127
MidE ,	089107	101101	201201	160160	159159	305308	324325	092094	117119	079079	255257	118125
MidE ,	089107	101101	172201	156160	159167	305308	324325	094094	113119	079104	255255	118127
MidE ,	089099	101101	178201	160174	159159	308308	325325	092094	113113	079096	255257	127127
POP
MidF ,	089089	101101	190190	172172	000000	308308	322325	094094	113113	098104	255255	125125
MidF ,	087095	101101	186186	160172	167167	305308	324325	092094	113119	104104	257257	118127
MidF ,	095095	101101	186201	160174	159167	305308	322325	092094	113113	096104	255255	118125
MidF ,	089095	101101	186201	156156	159167	305305	324324	092092	113113	079104	000000	125125
MidF ,	087093	101101	178186	160174	159167	305308	322325	092092	119121	096104	255255	118125
MidF ,	093093	101101	186190	160160	167167	305308	322325	092094	113121	104104	255255	118125
MidF ,	087089	101101	186186	172174	167167	305308	322324	092094	119119	104104	255255	125127
MidF ,	000000	101101	178190	162174	159167	308308	322322	092092	121121	096104	255255	125125
MidF ,	089095	101101	178186	156172	000000	305308	324325	094094	113113	096104	255255	118125
MidF ,	089095	101101	186201	172172	159167	308308	000000	092094	113113	096104	255255	125127
MidF ,	089093	101101	176190	156174	167167	308308	322324	092094	113121	104104	255255	125125
MidF ,	093093	101101	178178	174174	159159	305305	322322	094094	113121	096096	000000	125125
MidF ,	089095	101101	186201	156172	159167	305308	324324	094094	113113	096104	255255	125127
MidF ,	089093	101101	178186	162174	159167	305308	322322	092092	113113	096104	255255	125125
MidF ,	093095	101101	186190	160160	000000	305305	322325	092094	113121	104104	000000	118125
MidF ,	000000	101101	186190	000000	167167	305308	322325	092092	113119	104104	255255	000000
MidF ,	091095	101101	176190	156160	167167	305305	324325	092094	111113	104104	257257	118125
MidF ,	089093	101101	178178	162174	159159	305308	322322	092092	113121	096096	255255	125125
MidF ,	087089	101101	186186	160172	167167	305305	324325	092094	119119	104104	255255	118127
MidF ,	093095	101101	190201	156174	159167	308308	322324	092094	113121	096104	255255	118125
MidF ,	000000	101101	176186	000000	167167	305305	324324	092094	111113	104104	257257	000000
MidF ,	089093	101101	178190	172174	159167	308308	322322	092092	113121	096104	255255	125125
MidF ,	093093	101101	186190	156174	000000	308308	322324	094094	113121	098104	255255	125125
MidF ,	095095	101101	186190	174174	159167	305305	322322	092094	113113	098104	000000	125125
MidF ,	089095	101101	176186	156160	167167	305308	324325	092094	113113	104104	257257	118125
MidF ,	093095	101101	178186	162172	159167	305308	000000	092092	113121	096104	255255	125125
MidF ,	093095	101101	178190	162172	159167	308308	322325	092092	113121	096104	255255	125125
MidF ,	093093	101101	178186	162174	159167	308308	322322	092092	121121	096104	255255	125125
POP
EndA ,	087089	101101	176176	172180	167167	305308	322325	092092	113121	104104	255255	125127
EndA ,	087095	101101	176201	160172	159167	305305	322324	092092	113117	079104	257257	125127
EndA ,	089089	101101	176190	160160	159167	308314	324325	092092	117119	079104	255255	125125
EndA ,	087087	101101	176201	160160	159167	308308	325325	092092	117117	079104	255257	125125
EndA ,	087089	101101	190201	160172	159167	305308	322324	092094	113119	079104	255255	125127
EndA ,	087089	101101	176190	174180	159167	305308	325325	094094	113119	079104	255255	125127
EndA ,	087089	101101	190190	000000	159159	305305	325325	092092	113119	079079	000000	125125
EndA ,	087089	101101	176176	160160	167167	305305	324325	092094	113117	104104	257257	000000
EndA ,	087089	101101	176197	156172	159167	305305	322324	092094	117119	098104	255257	118127
EndA ,	087089	101101	197201	156174	159159	305308	324325	092092	119121	079098	255255	118127
EndA ,	087087	101101	176201	160160	159167	305308	324325	092092	113117	079104	255255	125125
EndA ,	087099	101101	176201	156174	159167	305305	324325	092094	113113	079104	000000	118127
EndA ,	087089	101101	197201	156180	159159	305308	324325	092092	113113	079098	255255	118125
EndA ,	000000	101101	176201	172174	159167	305308	322325	092094	119121	079104	255255	127127
EndA ,	087089	101101	176197	172172	159167	308314	322322	092092	113121	098104	255255	127127
EndA ,	089099	101101	176201	162180	159167	305308	322325	094094	113121	079104	255257	125125
EndA ,	087089	101101	176176	172174	167167	305305	322325	092094	113119	104104	255255	127127
EndA ,	087089	101101	172201	156180	159159	305314	324325	092094	119119	079079	255255	118125
EndA ,	089089	101101	172176	172180	159167	305308	322325	092094	117119	079104	255255	125127
EndA ,	089089	101101	176178	174180	159167	305308	325325	092092	113117	098104	255257	125127
EndA ,	089089	101101	197201	156172	159167	305305	322324	092092	119121	098104	000000	118127
EndA ,	087089	101101	176201	174180	159167	305314	325325	092094	113117	079104	255257	125127
EndA ,	087089	101101	172197	174174	159159	305314	325325	092092	113119	079098	255255	127127
EndA ,	087099	101101	176201	160180	159167	305308	324325	092092	113117	079104	255255	125125
EndA ,	089089	101101	178201	172174	159159	305308	322325	092092	113121	079098	255255	127127
EndA ,	087087	101101	197201	156156	159159	305305	324325	092092	113119	079098	255255	118125
EndA ,	089099	101101	172178	162172	159159	308314	322322	092094	113121	079098	255255	125127
EndA ,	089089	101101	176201	174174	159167	305308	325325	092092	113119	079104	255255	127127
EndA ,	087087	101101	197201	162174	159159	308314	322325	092092	113117	079098	255255	125127
EndA ,	087089	101101	172201	172174	159159	305308	322325	092092	113117	079079	255255	127127
POP
EndB ,	000000	101101	176201	160160	159167	308308	324324	094094	111119	079104	255255	125125
EndB ,	000000	101101	201201	160172	159167	305311	322324	092092	113117	079104	257257	125127
EndB ,	087089	101101	197201	160160	159159	305308	322324	092094	113117	079098	255255	125125
EndB ,	087089	101101	176201	160172	159167	305308	322324	092094	117119	079104	257257	125127
EndB ,	099099	101101	176186	174174	167167	305305	325325	092092	113113	104104	257257	125127
EndB ,	093093	101101	178201	160160	159167	305308	324325	092094	113113	096104	255257	125125
EndB ,	093093	101101	176201	160174	159167	305308	325325	092092	113113	079104	255257	125127
EndB ,	093099	101101	178201	172172	159159	305308	322325	092094	113113	079096	255255	125127
EndB ,	089093	101101	178197	172172	159159	305311	322325	092094	111119	098098	255257	125127
EndB ,	087093	101101	186197	172174	159167	305305	325325	092094	113119	098104	257257	127127
EndB ,	000000	101101	176186	172172	167167	305308	325325	092092	113113	104104	255255	125127
EndB ,	087089	101101	197201	172172	159159	305308	322325	092094	113117	079098	255255	125127
EndB ,	087089	101101	190201	160172	159159	305305	322322	094094	117119	079079	255257	125127
EndB ,	087093	101101	190201	160172	159159	305305	322322	094094	113113	079079	255255	125127
EndB ,	087093	101101	197201	160172	159167	305308	324325	094094	113119	098104	255255	125127
EndB ,	087089	101101	176197	160172	159167	308308	324325	092094	119119	098104	255255	125127
EndB ,	087089	101101	176186	160172	159159	305305	322322	094094	117119	079079	255257	125127
EndB ,	085087	101101	197201	160172	159159	305305	322322	094094	113113	079079	255255	125127
EndB ,	087093	101101	201201	160172	159167	305308	000000	094094	113119	098104	255255	125127
EndB ,	000000	101101	190201	160172	159167	308308	324325	092094	119119	098104	255255	125127
EndB ,	089089	101101	178197	160172	159159	305308	324325	094094	113119	098098	257257	125127
EndB ,	000000	101101	186197	172172	159167	305305	322325	092092	113113	098104	000000	125127
EndB ,	093093	101101	178197	172172	159159	305308	325325	092094	113119	098098	255257	125127
EndB ,	093093	101101	178201	160160	159167	305308	324325	094094	113113	096104	255257	125125
EndB ,	093097	101101	176201	156156	159167	305308	324325	094094	113113	079104	255257	118125
EndB ,	093099	101101	176197	172172	159167	308308	325325	092094	113113	098104	255255	125127
EndB ,	000000	101101	201201	160172	159159	305308	322324	092094	117119	079079	257257	125127
EndB ,	089099	101101	186197	172174	159167	305305	322325	094094	113119	098104	257257	127127
EndB ,	087089	101101	201201	172172	159159	305305	322325	092094	113119	079079	255255	125127
EndB ,	087099	101101	178197	172172	159159	305305	322325	092094	113119	098098	255255	127127
POP
EndC ,	091099	101101	176190	160162	167167	314314	322322	092094	113121	104104	257257	125125
EndC ,	091099	101101	176190	160160	167167	314314	322322	092094	113119	104104	257257	125125
EndC ,	089091	101101	190190	160180	159159	314314	322325	092094	113121	079079	257257	125125
EndC ,	089099	101101	000000	162162	159167	314314	322322	092092	121121	079104	257257	125125
EndC ,	087089	101101	176176	162174	167167	305314	000000	092092	121121	104104	257257	125125
EndC ,	089091	101101	176186	160172	167167	305305	000000	092094	113121	104104	000000	118125
EndC ,	089089	101101	176201	160180	159167	305305	322325	094094	119121	104106	255255	125125
EndC ,	087089	101101	176190	160174	167167	311314	322322	092094	117121	104104	255257	125125
EndC ,	087087	101104	176190	172180	167167	305314	322325	092094	121121	104104	255255	118125
EndC ,	087091	101104	176176	160174	167167	305314	000000	092092	113119	104104	257257	125125
EndC ,	087087	101101	176186	160174	167167	305314	322322	092092	119121	104104	257257	125125
EndC ,	099099	101101	176190	160160	159167	305308	322322	092092	119119	079104	255255	125125
EndC ,	000000	101104	000000	160174	159167	305314	322322	092092	121121	079104	255255	125125
EndC ,	087089	101101	172190	160180	159159	305314	322325	094094	117121	079079	257257	125125
EndC ,	087091	101101	176186	160160	167167	305305	322322	094094	113117	104104	255255	125125
EndC ,	087089	101101	176190	160162	159167	305314	000000	092094	119121	079104	257257	125125
EndC ,	087089	101101	176190	162162	159167	305314	000000	094094	119121	079104	255257	125125
EndC ,	091091	101101	176178	172180	159167	305314	322325	092094	113119	096104	257257	118125
EndC ,	087089	101104	176190	160160	159167	305314	322322	092094	121121	079104	255255	125125
EndC ,	087099	101104	176178	160172	159167	305305	322322	092092	119121	096104	000000	118125
EndC ,	099099	101101	176190	162162	167167	305314	322322	092094	119121	104104	257257	125125
EndC ,	099099	101104	178190	172174	159167	305305	322322	092094	119119	096104	000000	118125
EndC ,	087089	101101	190190	160160	159159	305314	322322	094094	117121	079079	257257	125125
EndC ,	087089	101104	000000	160180	159167	305314	322325	094094	121121	079104	255255	125125
EndC ,	087099	101104	176190	160172	159167	305314	322322	092094	119121	079104	255255	118125
EndC ,	087091	101101	176190	160180	167167	305314	000000	092094	113121	104104	257257	125125
EndC ,	089089	101101	172190	160162	159167	305314	000000	092092	121121	098104	257257	125125
EndC ,	099099	101101	176190	162180	167167	305314	322325	094094	119119	104104	257257	125125
EndC ,	087099	101101	176190	174180	167167	305314	322325	092094	119119	104104	257257	125125
EndC ,	099099	101101	190190	160174	159159	305314	322322	092094	119119	079079	257257	125125
POP
EndD ,	087097	101101	201201	160172	159159	305305	322325	094094	117119	079079	257257	125127
EndD ,	087087	101101	172201	172172	159159	305305	322322	094094	119119	079079	257257	125127
EndD ,	087093	101101	172201	160160	159159	305305	322325	094094	119121	079079	257257	125125
EndD ,	087093	101101	172201	160160	159159	305305	325325	094094	119121	079079	257257	125125
EndD ,	000000	101101	201201	160172	159159	305305	322322	094094	119119	079079	000000	125125
EndD ,	087097	101101	201201	172172	159159	305305	322322	094094	117119	079079	257257	127127
EndD ,	097097	101101	172201	160160	159159	305305	322325	094094	117117	079079	257257	125125
EndD ,	087097	101101	201201	160160	159159	305305	322325	094094	113119	079079	257257	125125
EndD ,	087093	101101	172201	160172	159159	305305	322322	094094	119121	079079	257257	125127
EndD ,	087097	101101	201201	160172	159159	305305	322325	094094	117119	079079	255255	125127
EndD ,	087087	101101	197197	160172	159159	305305	000000	094094	119119	079098	257257	125127
EndD ,	087093	101101	000000	160172	159159	305305	322322	094094	119121	079079	255257	125127
EndD ,	093097	101101	172172	160172	159159	305305	322325	092094	117121	079079	255255	125127
EndD ,	087097	101101	172201	160172	159159	305305	322325	092094	117119	079079	255255	125127
EndD ,	087097	101101	172201	160172	159159	305305	322325	094094	117119	079079	257257	125127
EndD ,	087097	101101	172197	172172	159159	305305	322322	092094	117119	079098	255255	125127
EndD ,	087097	101101	172172	160160	159159	305305	325325	094094	117119	079079	257257	125125
EndD ,	087087	101101	172197	160172	159159	305305	322325	094094	119119	079098	255257	125127
EndD ,	087097	101101	172201	160160	159159	305305	322325	094094	117119	079079	257257	125125
EndD ,	087097	101101	201201	160172	159159	305305	322325	094094	117119	079079	255257	125127
EndD ,	097097	101101	172201	160172	159159	305305	322325	094094	117119	079079	255255	125127
EndD ,	087097	101101	172201	160172	159159	305305	322325	092094	117119	079079	255255	125127
EndD ,	087087	101101	000000	160172	159159	305305	322325	094094	119119	079079	255257	127127
EndD ,	093097	101101	172172	172172	159159	305305	322322	092094	117121	079079	255257	125127
EndD ,	087087	101101	201201	172172	159159	305305	322322	094094	119119	079079	000000	127127
EndD ,	097097	101101	172201	160172	159159	305305	322325	094094	117117	079079	257257	125127
EndD ,	087087	101101	201201	172172	159159	305305	322322	094094	117119	079079	255255	127127
EndD ,	087087	101101	197197	160172	159159	305305	000000	092094	119119	079098	255255	125127
EndD ,	087087	101101	172201	160160	159159	305305	325325	094094	119119	079079	255255	125125
EndD ,	087097	101101	172201	160172	159159	305305	322325	094094	117119	079079	255257	125127
POP
EndE ,	095097	101101	201201	160160	159159	305305	324325	092092	117121	079079	257257	125125
EndE ,	097097	101101	201201	156160	159159	305305	324324	094094	121121	079079	257257	118125
EndE ,	095097	101101	201201	156160	159159	305305	324325	092092	117121	079079	000000	118118
EndE ,	089097	101101	201201	160160	159159	305305	325325	092094	121121	079079	257257	118125
EndE ,	095097	101101	201201	156160	159159	305305	000000	092092	117121	079079	257257	118118
EndE ,	095095	101101	201201	160160	159159	305305	324324	092092	117121	079079	257257	125125
EndE ,	097097	101101	201201	156156	159159	305305	324324	092094	121121	079079	257257	118118
EndE ,	000000	101101	201201	160160	159159	305305	000000	092092	121121	079079	000000	125125
EndE ,	097097	101101	201201	160160	159159	305305	000000	092094	121121	079079	257257	125125
EndE ,	095097	101101	201201	156160	159159	305305	324325	092094	117121	079079	257257	118118
EndE ,	089097	101101	201201	160160	159159	305305	324325	092092	121121	079079	257257	125125
EndE ,	097097	101101	201201	160160	159159	305305	000000	092092	121121	079079	257257	118125
EndE ,	097097	101101	201201	156160	159159	305305	000000	092094	121121	079079	257257	118118
EndE ,	097097	101101	201201	156156	159159	305305	324324	092094	121121	079079	257257	118118
EndE ,	097097	101101	201201	156160	159159	305305	324325	092094	121121	079079	257257	118118
EndE ,	097097	101101	201201	156156	159159	305305	324324	094094	121121	079079	257257	118118
EndE ,	095097	101101	201201	156160	159159	305305	324325	092092	117121	079079	257257	118118
EndE ,	097097	101101	201201	156160	159159	305305	324325	092094	121121	079079	000000	118118
EndE ,	097097	101101	201201	160160	159159	305305	325325	092092	121121	079079	000000	118125
EndE ,	095097	101101	201201	160160	159159	305305	324324	092092	121121	079079	257257	125125
EndE ,	097097	101101	201201	156160	159159	305305	324325	092092	121121	079079	000000	118118
EndE ,	095095	101101	201201	156160	159159	305305	324324	092094	117117	079079	257257	118125
EndE ,	089095	101101	201201	156156	159159	305305	000000	092092	117121	079079	257257	118118
EndE ,	095095	101101	201201	160160	159159	305305	324325	092094	117117	079079	257257	118125
EndE ,	097097	101101	201201	156156	159159	305305	324324	094094	121121	079079	257257	118118
EndE ,	097097	101101	201201	156160	159159	305305	000000	092094	121121	079079	257257	118118
EndE ,	095097	101101	201201	160160	159159	305305	324325	092092	117121	079079	000000	118125
EndE ,	097097	101101	201201	156160	159159	305305	324324	094094	121121	079079	257257	118125
EndE ,	089097	101101	201201	160160	159159	305305	324325	094094	121121	079079	257257	118125
EndE ,	097097	101101	201201	156160	159159	305305	324325	092092	121121	079079	000000	118118
POP
EndF ,	089093	101101	186190	156160	167167	305308	322325	092092	113121	104104	255255	118118
EndF ,	089093	101101	178190	162174	159167	305308	322322	092092	113121	096104	255255	125125
EndF ,	093093	101101	178190	162174	159167	308308	322322	092094	121121	096104	255255	125125
EndF ,	089093	101101	178190	162174	159167	305308	322322	092092	113113	096104	255255	125125
EndF ,	089093	101101	178190	162174	159167	308308	322322	092092	113113	096104	255255	125125
EndF ,	000000	101101	186190	162174	167167	308308	322322	092092	113113	104104	255255	125125
EndF ,	093093	101101	186186	162174	167167	308308	322322	092094	121121	104104	255255	125125
EndF ,	089089	101101	190190	174174	167167	305308	322322	092092	113113	104104	255255	125125
EndF ,	093095	101101	178190	160174	159167	305308	322325	092092	113121	096104	255255	118125
EndF ,	093095	101101	186190	162162	167167	305308	322322	092092	113113	104104	255255	125125
EndF ,	093093	101101	186186	156174	167167	308308	322322	092094	113121	104104	255255	118125
EndF ,	000000	101101	178178	162174	159159	305308	322322	092094	113113	096096	255255	000000
EndF ,	093093	101101	190190	162174	167167	308308	322322	092092	121121	104104	255255	125125
EndF ,	093093	101101	190190	160174	167167	305308	322325	092092	121121	104104	255255	118125
EndF ,	089093	101101	186190	174174	167167	308308	322322	092094	113121	104104	255255	125125
EndF ,	093093	101101	190190	162162	167167	308308	322322	092092	121121	104104	255255	125125
EndF ,	089093	101101	178190	174174	159167	308308	322322	092092	113113	096104	255255	125125
EndF ,	089093	101101	178186	162174	159167	305308	322322	092092	113121	096104	255255	125125
EndF ,	089093	101101	178190	160174	159167	308308	322325	092092	113121	096104	255255	118125
EndF ,	093095	101101	178186	162174	159167	308308	322322	092092	113113	096104	255255	125125
EndF ,	089093	101101	186186	160174	167167	305308	322325	092092	113121	104104	255255	118125
EndF ,	093095	101101	190190	162174	167167	305308	322322	092092	113113	104104	255255	125125
EndF ,	089093	101101	186186	160174	167167	308308	322325	092092	113113	104104	255255	118125
EndF ,	089095	101101	178190	174174	159167	305305	322322	092092	113113	096104	000000	125125
EndF ,	089093	101101	186190	162174	167167	308308	322322	092092	113121	104104	255255	125125
EndF ,	093093	101101	186190	162174	167167	308308	322322	092094	121121	104104	255255	125125
EndF ,	093093	101101	178186	162162	159167	305308	000000	092092	121121	096104	255255	125125
EndF ,	093095	101101	178190	174174	159167	305308	322322	092092	113121	096104	255255	125125
EndF ,	093095	101101	190190	160162	167167	305308	322325	092092	113121	104104	255255	118125
EndF ,	089093	101101	178186	160174	159167	308308	322325	092092	113121	096104	255255	118125

## Sheet: code
CODE for Lygaeus microsatellite data population names
Start	P generation
Mid A-F	generation 5 samples; populations A-C from Vincetoxicum selection line, populations D-F from Helianthus selection line
End A-F	generation 19 samples; populations A-C from Vincetoxicum selection line, populations D-F from Helianthus selection line
